# Supplementary material for: trans-Bis(acetonitrile-κN)bis­{1,2-bis­[bis­(3-hydroxy­prop­yl)phosphino]ethane-κ2 P,P′}iron(II) dichloride
Source: Acta Crystallogr Sect E Struct Rep Online. 2009 Jun 17;65(Pt 7):m776. doi: 10.1107/S1600536809021758 (PMC2969375; doi:10.1107/S1600536809021758)
Supplement: Supplementary file 1 [file e-65-0m776-sup1.cif]

##############################################################################
###                                                                        ###
###        Electronic paper (Acta Crystallographica Section E)             ###
###                                                                        ###
##############################################################################
#                                                                            #
# This CIF contains the data in a paper accepted for publication in Acta     #
# Crystallographica Section E. It conforms to the requirements of Notes      #
# for Authors for Section E, and has been peer reviewed under the auspices   #
# of the IUCr Commission on Journals.                                        #
#                                                                            #
# Full details of the Crystallographic Information File format               #
# are given in the paper "The Crystallographic Information File (CIF):       #
# a New Standard Archive File for Crystallography" by S. R. Hall, F. H.      #
# Allen and I. D. Brown [Acta Cryst. (1991), A47, 655-685].                  #
#                                                                            #
# The current version of the core CIF dictionary is obtainable from          #
# ftp://ftp.iucr.org/pub/cif_core.dic. The current version number is 2.4.    #
#                                                                            #
# Software is freely available for graphical display of the structure(s) in  #
# this CIF.  For information consult the CIF home page http://www.iucr.org/  #
# cif/home.html                                                              #
#                                                                            #
# This file may be used for bona fide research purposes within the           #
# scientific community so long as proper attribution is given to the journal # 
# article from which it was obtained.                                        #
#                                                                            #
##############################################################################
                                             
data_I
_audit_creation_method     SHELXLTL
_chemical_name_systematic
;
<i>trans</i>-Bis(acetonitrile-\k<i>N</i>)bis{1,2-bis[bis(3-
hydroxypropyl)phosphino]ethane-\k^2^<i>P</i>,<i>P</i>'}iron(II) dichloride
;
_chemical_name_common     ?
_chemical_formula_moiety     'C32 H70 Fe N2 O8 P4 2+, 2(Cl -)'
_chemical_formula_sum     'C32 H70 Cl2 Fe N2 O8 P4'
_chemical_formula_iupac     '[Fe (C2 H3 N)2 (C14 H32 O4 P2)2] Cl2'
_chemical_formula_weight     861.53
_chemical_melting_point     ?
_symmetry_cell_setting     orthorhombic
_symmetry_space_group_name_H-M     'P b c a'
_symmetry_space_group_name_Hall     '-P 2ac 2ab'
loop_
    _symmetry_equiv_pos_as_xyz
    'x, y, z'
    '-x+1/2, -y, z+1/2'
    '-x, y+1/2, -z+1/2'
    'x+1/2, -y+1/2, -z'
    '-x, -y, -z'
    'x-1/2, y, -z-1/2'
    'x, -y-1/2, z-1/2'
    '-x-1/2, y-1/2, z'
_cell_length_a     18.3024(12)
_cell_length_b     11.5220(8)
_cell_length_c     19.8413(13)
_cell_angle_alpha     90.00
_cell_angle_beta     90.00
_cell_angle_gamma     90.00
_cell_volume     4184.1(5)
_cell_formula_units_Z     4
_cell_measurement_reflns_used     5018
_cell_measurement_theta_min     2.33
_cell_measurement_theta_max     27.00
_cell_measurement_temperature     173(2)
_exptl_crystal_description     block
_exptl_crystal_colour     yellow
_exptl_crystal_size_max     0.22
_exptl_crystal_size_mid     0.18
_exptl_crystal_size_min     0.17
_exptl_crystal_density_diffrn     1.368
_exptl_crystal_density_meas     ?
_exptl_crystal_density_method     'not measured'
_exptl_crystal_F_000     1840
_exptl_absorpt_coefficient_mu     0.688
_exptl_absorpt_correction_type     'multi-scan'
_exptl_absorpt_process_details     '(SADABS; Bruker, 2000)'
_exptl_absorpt_correction_T_min     0.863
_exptl_absorpt_correction_T_max     0.892
_exptl_special_details
;
;
_diffrn_ambient_temperature     173(2)
_diffrn_radiation_type     MoK\a
_diffrn_radiation_wavelength     0.71073
_diffrn_radiation_source     'fine-focus sealed tube'
_diffrn_radiation_monochromator     graphite
_diffrn_measurement_device_type     'Bruker APEX CCD'
_diffrn_measurement_method     '\f and \w'
_diffrn_detector_area_resol_mean     ?
_diffrn_reflns_number     24288
_diffrn_reflns_av_R_equivalents     0.0235
_diffrn_reflns_av_sigmaI/netI     0.0170
_diffrn_reflns_theta_min     2.05
_diffrn_reflns_theta_max     27.00
_diffrn_reflns_theta_full     27.00
_diffrn_measured_fraction_theta_max     0.999
_diffrn_measured_fraction_theta_full     0.999
_diffrn_reflns_limit_h_min     -22
_diffrn_reflns_limit_h_max     23
_diffrn_reflns_limit_k_min     -14
_diffrn_reflns_limit_k_max     13
_diffrn_reflns_limit_l_min     -25
_diffrn_reflns_limit_l_max     14
_diffrn_standards_number     ?
_diffrn_standards_interval_count     ?
_diffrn_standards_interval_time     ?
_diffrn_standards_decay_%     ?
_refine_special_details
;
Refinement of <i>F</i>^2^ against ALL reflections. The weighted <i>R</i>-factor
<i>wR</i> and
goodness of fit <i>S</i> are based on <i>F</i>^2^, conventional
<i>R</i>-factors <i>R</i> are based
on <i>F</i>, with <i>F</i> set to zero for negative <i>F</i>^2^. The threshold
expression of
<i>F</i>^2^ > \s(<i>F</i>^2^) is used only for calculating <i>R</i>-factors(gt)
<i>etc</i>. and is
not relevant to the choice of reflections for refinement. <i>R</i>-factors
based
on <i>F</i>^2^ are statistically about twice as large as those based on
<i>F</i>, and <i>R</i>-
factors based on ALL data will be even larger.
;
_reflns_number_total     4571
_reflns_number_gt     4122
_reflns_threshold_expression     I>2\s(I)
_refine_ls_structure_factor_coef     Fsqd
_refine_ls_matrix_type     full
_refine_ls_R_factor_all     0.0388
_refine_ls_R_factor_gt     0.0350
_refine_ls_wR_factor_gt     0.0883
_refine_ls_wR_factor_ref     0.0915
_refine_ls_goodness_of_fit_ref     1.039
_refine_ls_restrained_S_all     1.039
_refine_ls_number_reflns     4571
_refine_ls_number_parameters     269
_refine_ls_number_restraints     7
_refine_ls_hydrogen_treatment     mixed
_refine_ls_weighting_scheme     calc
_refine_ls_weighting_details
         'calc w=1/[\s^2^(Fo^2^)+(0.0451P)^2^+3.5311P] where P=(Fo^2^+2Fc^2^)/3'
_atom_sites_solution_hydrogens     geom
_atom_sites_solution_primary     direct
_atom_sites_solution_secondary     difmap
_refine_ls_shift/su_max     0.001
_refine_ls_shift/su_mean     0.000
_refine_diff_density_max     0.877
_refine_diff_density_min     -1.013
_refine_ls_extinction_method     none
_refine_ls_extinction_coef     ?
loop_
    _atom_type_symbol
    _atom_type_description
    _atom_type_scat_dispersion_real
    _atom_type_scat_dispersion_imag
    _atom_type_scat_source
    'C' 'C' 0.0033 0.0016
                         'International Tables Vol C Tables 4.2.6.8 and 6.1.1.4'
    'H' 'H' 0.0000 0.0000
                         'International Tables Vol C Tables 4.2.6.8 and 6.1.1.4'
    'N' 'N' 0.0061 0.0033
                         'International Tables Vol C Tables 4.2.6.8 and 6.1.1.4'
    'O' 'O' 0.0106 0.0060
                         'International Tables Vol C Tables 4.2.6.8 and 6.1.1.4'
    'P' 'P' 0.1023 0.0942
                         'International Tables Vol C Tables 4.2.6.8 and 6.1.1.4'
    'Cl' 'Cl' 0.1484 0.1585
                         'International Tables Vol C Tables 4.2.6.8 and 6.1.1.4'
    'Fe' 'Fe' 0.3463 0.8444
                         'International Tables Vol C Tables 4.2.6.8 and 6.1.1.4'
_computing_data_collection     'SMART (Bruker, 2000)'
_computing_cell_refinement     'SAINT (Bruker, 2000)'
_computing_data_reduction     'SAINT (Bruker, 2000)'
_computing_structure_solution     'SHELXTL (Sheldrick, 2008)'
_computing_structure_refinement     'SHELXTL (Sheldrick, 2008)'
_computing_molecular_graphics     'SHELXTL (Sheldrick, 2008)'
_computing_publication_material     'SHELXTL (Sheldrick, 2008)'
loop_
    _atom_site_type_symbol
    _atom_site_label
    _atom_site_fract_x
    _atom_site_fract_y
    _atom_site_fract_z
    _atom_site_U_iso_or_equiv
    _atom_site_adp_type
    _atom_site_calc_flag
    _atom_site_refinement_flags
    _atom_site_occupancy
    _atom_site_disorder_assembly
    _atom_site_disorder_group
    Fe Fe1 0.0000 0.0000 0.0000 0.01629(10) Uani d S 1 . .
    Cl Cl1 0.09382(5) 0.65273(5) 0.16061(4) 0.0673(2) Uani d . 1 . .
    P P1 0.08435(2) 0.04855(4) 0.08033(2) 0.01886(11) Uani d . 1 A .
    P P2 0.08545(2) -0.13647(4) -0.03165(2) 0.01984(11) Uani d . 1 . .
    O O1 0.17032(9) 0.42889(12) 0.11886(8) 0.0372(3) Uani d D 1 A .
    O O2 0.01646(10) -0.18587(14) 0.26912(9) 0.0484(4) Uani d D 1 A .
    O O3 0.15466(8) -0.58403(12) -0.01831(8) 0.0334(3) Uani d D 1 . .
    N N1 0.04458(8) 0.11038(12) -0.05870(7) 0.0203(3) Uani d . 1 . .
    C C1 0.07048(10) 0.17507(16) -0.09498(9) 0.0252(4) Uani d . 1 A .
    C C2 0.10388(16) 0.2552(2) -0.14267(12) 0.0427(6) Uani d . 1 . .
    C C3 0.17298(10) 0.00506(16) 0.04511(10) 0.0253(4) Uani d . 1 . .
    H H3A 0.1855 0.0542 0.0059 0.030 Uiso calc R 1 A .
    H H3B 0.2119 0.0134 0.0794 0.030 Uiso calc R 1 . .
    C C4 0.16574(9) -0.12177(16) 0.02359(9) 0.0245(4) Uani d . 1 A .
    H H4A 0.1599 -0.1718 0.0638 0.029 Uiso calc R 1 . .
    H H4B 0.2103 -0.1465 -0.0008 0.029 Uiso calc R 1 . .
    C C5 0.09772(10) 0.19994(15) 0.10533(9) 0.0229(4) Uani d . 1 . .
    H H5A 0.0970 0.2487 0.0643 0.028 Uiso calc R 1 A .
    H H5B 0.0559 0.2239 0.1337 0.028 Uiso calc R 1 . .
    C C6 0.16840(11) 0.22501(16) 0.14399(11) 0.0344(5) Uani d . 1 A .
    H H6A 0.1734 0.1686 0.1813 0.041 Uiso calc R 1 . .
    H H6B 0.2106 0.2145 0.1134 0.041 Uiso calc R 1 . .
    C C7 0.16982(12) 0.34726(17) 0.17253(11) 0.0351(5) Uani d . 1 . .
    H H7A 0.1263 0.3600 0.2012 0.042 Uiso calc R 1 A .
    H H7B 0.2139 0.3577 0.2008 0.042 Uiso calc R 1 . .
    C C8 0.08669(10) -0.03375(16) 0.15970(9) 0.0249(4) Uani d . 1 . .
    H H8A 0.0756 -0.1158 0.1490 0.030 Uiso calc R 1 A .
    H H8B 0.1374 -0.0313 0.1771 0.030 Uiso calc R 1 . .
    C C9 0.03621(13) 0.00366(17) 0.21634(10) 0.0342(5) Uani d . 1 A .
    H H9A -0.0150 0.0000 0.2004 0.041 Uiso calc R 1 . .
    H H9B 0.0470 0.0852 0.2285 0.041 Uiso calc R 1 . .
    C C10 0.04449(13) -0.07267(18) 0.27889(10) 0.0369(5) Uani d . 1 . .
    H H10A 0.0969 -0.0780 0.2909 0.044 Uiso calc R 1 A .
    H H10B 0.0186 -0.0358 0.3171 0.044 Uiso calc R 1 . .
    C C11 0.06233(10) -0.29074(15) -0.02366(10) 0.0269(4) Uani d . 1 A .
    H H11A 0.0364 -0.3019 0.0196 0.032 Uiso calc R 1 . .
    H H11B 0.0277 -0.3109 -0.0602 0.032 Uiso calc R 1 . .
    C C12 0.12616(10) -0.37655(16) -0.02629(11) 0.0282(4) Uani d . 1 . .
    H H12A 0.1533 -0.3665 -0.0690 0.034 Uiso calc R 1 A .
    H H12B 0.1601 -0.3611 0.0115 0.034 Uiso calc R 1 . .
    C C13 0.09764(11) -0.49987(16) -0.02144(11) 0.0293(4) Uani d . 1 A .
    H H13A 0.0667 -0.5070 0.0193 0.035 Uiso calc R 1 . .
    H H13B 0.0665 -0.5162 -0.0611 0.035 Uiso calc R 1 . .
    C C14 0.12156(11) -0.12509(18) -0.11788(9) 0.0310(4) Uani d P 0.50 A 1
    H H14A 0.0997 -0.1892 -0.1443 0.037 Uiso calc PR 0.50 A 1
    H H14B 0.1025 -0.0519 -0.1372 0.037 Uiso calc PR 0.50 A 1
    C C15 0.2010(2) -0.1272(5) -0.1306(2) 0.0463(10) Uani d P 0.597(5) A 1
    H H15A 0.2242 -0.0626 -0.1057 0.056 Uiso calc PR 0.597(5) A 1
    H H15B 0.2214 -0.2007 -0.1129 0.056 Uiso calc PR 0.597(5) A 1
    C C16 0.2200(4) -0.1169(9) -0.2031(4) 0.067(3) Uani d PD 0.597(5) A 1
    H H16A 0.1934 -0.0508 -0.2234 0.081 Uiso calc PR 0.597(5) A 1
    H H16B 0.2731 -0.1026 -0.2081 0.081 Uiso calc PR 0.597(5) A 1
    O O4 0.2003(3) -0.2228(4) -0.2368(2) 0.0724(14) Uani d PD 0.597(5) A 1
    H H4O 0.165(3) -0.196(3) -0.271(2) 0.109 Uiso d PD 0.597(5) A 1
    C C14A 0.12156(11) -0.12509(18) -0.11788(9) 0.0310(4) Uani d P 0.50 A 2
    H H14C 0.1303 -0.2044 -0.1353 0.037 Uiso calc PR 0.50 A 2
    H H14D 0.0838 -0.0887 -0.1467 0.037 Uiso calc PR 0.50 A 2
    C C15A 0.1934(3) -0.0543(8) -0.1247(3) 0.0463(10) Uani d P 0.403(5) A 2
    H H15C 0.2321 -0.0913 -0.0972 0.056 Uiso calc PR 0.403(5) A 2
    H H15D 0.1856 0.0252 -0.1072 0.056 Uiso calc PR 0.403(5) A 2
    C C16A 0.2184(6) -0.0479(10) -0.1982(6) 0.067(3) Uani d PD 0.403(5) A 2
    H H16C 0.1794 -0.0135 -0.2264 0.081 Uiso calc PR 0.403(5) A 2
    H H16D 0.2624 0.0019 -0.2019 0.081 Uiso calc PR 0.403(5) A 2
    O O4A 0.2344(6) -0.1593(11) -0.2206(4) 0.090(4) Uani d PD 0.403(5) A 2
    H H4OA 0.229(7) -0.155(4) -0.2695(12) 0.135 Uiso d PD 0.403(5) A 2
    H H1O 0.1497(16) 0.4974(19) 0.1345(15) 0.065(9) Uiso d D 1 . .
    H H2O 0.0490(18) -0.230(3) 0.2395(16) 0.103(13) Uiso d D 1 . .
    H H3O 0.1677(14) -0.588(2) 0.0266(9) 0.047(7) Uiso d D 1 . .
    H H2A 0.130(2) 0.217(4) -0.171(2) 0.098(13) Uiso d . 1 . .
    H H2B 0.066(2) 0.298(3) -0.1631(18) 0.086(12) Uiso d . 1 . .
    H H2C 0.1313(18) 0.309(3) -0.1215(16) 0.068(9) Uiso d . 1 . .
loop_
    _atom_site_aniso_label
    _atom_site_aniso_U_11
    _atom_site_aniso_U_22
    _atom_site_aniso_U_33
    _atom_site_aniso_U_12
    _atom_site_aniso_U_13
    _atom_site_aniso_U_23
    Fe1 0.01608(17) 0.01771(17) 0.01507(17) 0.00023(12) 0.00013(12) 0.00109(12)
    Cl1 0.1218(7) 0.0311(3) 0.0492(4) 0.0262(3) 0.0298(4) 0.0079(3)
    P1 0.0194(2) 0.0194(2) 0.0178(2) 0.00012(15) -0.00260(16) 0.00053(16)
    P2 0.0183(2) 0.0216(2) 0.0196(2) 0.00237(16) -0.00001(16) -0.00075(17)
    O1 0.0469(9) 0.0247(7) 0.0400(8) 0.0011(6) 0.0088(7) 0.0019(6)
    O2 0.0623(11) 0.0361(8) 0.0467(10) 0.0004(8) 0.0149(8) 0.0059(7)
    O3 0.0328(7) 0.0279(7) 0.0393(8) 0.0114(6) -0.0014(6) -0.0036(6)
    N1 0.0204(7) 0.0217(7) 0.0188(7) 0.0009(6) -0.0002(6) -0.0011(6)
    C1 0.0281(9) 0.0263(9) 0.0212(8) -0.0027(7) 0.0001(7) -0.0006(7)
    C2 0.0589(15) 0.0407(13) 0.0285(11) -0.0206(12) 0.0064(11) 0.0062(10)
    C3 0.0185(8) 0.0289(9) 0.0284(9) -0.0001(7) -0.0023(7) -0.0027(7)
    C4 0.0197(8) 0.0294(9) 0.0242(9) 0.0051(7) -0.0026(7) -0.0024(7)
    C5 0.0248(8) 0.0202(8) 0.0237(9) -0.0014(7) -0.0060(7) 0.0000(7)
    C6 0.0351(10) 0.0230(9) 0.0450(12) -0.0017(8) -0.0191(9) 0.0013(9)
    C7 0.0402(11) 0.0278(10) 0.0374(11) -0.0054(8) -0.0154(9) 0.0006(8)
    C8 0.0321(9) 0.0226(8) 0.0201(8) 0.0008(7) -0.0056(7) 0.0034(7)
    C9 0.0529(13) 0.0278(10) 0.0219(9) 0.0086(9) 0.0019(9) 0.0006(8)
    C10 0.0547(13) 0.0342(11) 0.0218(9) 0.0022(9) -0.0004(9) 0.0030(8)
    C11 0.0226(8) 0.0215(8) 0.0365(10) 0.0027(7) -0.0015(7) -0.0006(8)
    C12 0.0226(9) 0.0253(9) 0.0367(10) 0.0047(7) 0.0002(8) -0.0026(8)
    C13 0.0260(9) 0.0242(9) 0.0378(11) 0.0064(7) -0.0033(8) -0.0034(8)
    C14 0.0340(10) 0.0380(11) 0.0212(9) 0.0044(8) 0.0048(8) -0.0031(8)
    C15 0.0307(15) 0.077(3) 0.0314(15) 0.009(2) 0.0063(12) 0.012(2)
    C16 0.045(2) 0.107(7) 0.050(3) 0.016(5) 0.0194(18) 0.032(6)
    O4 0.090(4) 0.082(3) 0.045(2) 0.043(3) 0.024(2) 0.000(2)
    C14A 0.0340(10) 0.0380(11) 0.0212(9) 0.0044(8) 0.0048(8) -0.0031(8)
    C15A 0.0307(15) 0.077(3) 0.0314(15) 0.009(2) 0.0063(12) 0.012(2)
    C16A 0.045(2) 0.107(7) 0.050(3) 0.016(5) 0.0194(18) 0.032(6)
    O4A 0.083(7) 0.143(10) 0.043(4) 0.043(5) 0.005(4) -0.008(5)
_geom_special_details
;
All e.s.d.'s (except the e.s.d. in the dihedral angle between two l.s. planes)
are estimated using the full covariance matrix. The cell e.s.d.'s are taken
into account individually in the estimation of e.s.d.'s in distances, angles
and torsion angles; correlations between e.s.d.'s in cell parameters are only
used when they are defined by crystal symmetry. An approximate (isotropic)
treatment of cell e.s.d.'s is used for estimating e.s.d.'s involving l.s.
planes.
;
loop_
    _geom_bond_atom_site_label_1
    _geom_bond_atom_site_label_2
    _geom_bond_site_symmetry_2
    _geom_bond_distance
    _geom_bond_publ_flag
    Fe1 N1 5 1.9077(14) n
    Fe1 N1 . 1.9077(14) Yes
    Fe1 P1 . 2.2884(4) yes
    Fe1 P1 5 2.2884(4) n
    Fe1 P2 5 2.3049(4) n
    Fe1 P2 . 2.3049(4) yes
    P1 C5 . 1.8300(18) n
    P1 C3 . 1.8358(18) n
    P1 C8 . 1.8387(18) n
    P2 C11 . 1.8341(19) n
    P2 C14 . 1.8388(19) n
    P2 C4 . 1.8409(18) n
    O1 C7 . 1.421(2) n
    O1 H1O . 0.928(17) n
    O2 C10 . 1.415(3) n
    O2 H2O . 0.976(18) n
    O3 C13 . 1.426(2) n
    O3 H3O . 0.924(17) n
    N1 C1 . 1.140(2) n
    C1 C2 . 1.457(3) n
    C2 H2A . 0.87(4) n
    C2 H2B . 0.94(4) n
    C2 H2C . 0.90(3) n
    C3 C4 . 1.528(3) n
    C3 H3A . 0.9900 ?
    C3 H3B . 0.9900 ?
    C4 H4A . 0.9900 ?
    C4 H4B . 0.9900 ?
    C5 C6 . 1.531(2) n
    C5 H5A . 0.9900 ?
    C5 H5B . 0.9900 ?
    C6 C7 . 1.518(3) n
    C6 H6A . 0.9900 ?
    C6 H6B . 0.9900 ?
    C7 H7A . 0.9900 ?
    C7 H7B . 0.9900 ?
    C8 C9 . 1.517(3) n
    C8 H8A . 0.9900 ?
    C8 H8B . 0.9900 ?
    C9 C10 . 1.529(3) n
    C9 H9A . 0.9900 ?
    C9 H9B . 0.9900 ?
    C10 H10A . 0.9900 ?
    C10 H10B . 0.9900 ?
    C11 C12 . 1.531(2) n
    C11 H11A . 0.9900 ?
    C11 H11B . 0.9900 ?
    C12 C13 . 1.517(3) n
    C12 H12A . 0.9900 ?
    C12 H12B . 0.9900 ?
    C13 H13A . 0.9900 ?
    C13 H13B . 0.9900 ?
    C14 C15 . 1.477(4) n
    C14 H14A . 0.9900 ?
    C14 H14B . 0.9900 ?
    C15 C16 . 1.483(8) n
    C15 H15A . 0.9900 ?
    C15 H15B . 0.9900 ?
    C16 O4 . 1.438(10) n
    C16 H16A . 0.9900 ?
    C16 H16B . 0.9900 ?
    C16 H4OA . 1.40(2) ?
    O4 H4O . 0.98(2) n
    O4 H4OA . 1.15(9) ?
    C15A C16A . 1.531(13) n
    C15A H15C . 0.9900 ?
    C15A H15D . 0.9900 ?
    C16A O4A . 1.390(15) n
    C16A H16C . 0.9900 ?
    C16A H16D . 0.9900 ?
    O4A H4O . 1.67(3) ?
    O4A H4OA . 0.98(2) n
loop_
    _geom_angle_atom_site_label_1
    _geom_angle_atom_site_label_2
    _geom_angle_atom_site_label_3
    _geom_angle_site_symmetry_1
    _geom_angle_site_symmetry_3
    _geom_angle
    _geom_angle_publ_flag
    N1 Fe1 N1 5 . 180.0 n
    N1 Fe1 P1 5 . 91.51(4) n
    N1 Fe1 P1 . . 88.49(4) n
    N1 Fe1 P1 5 5 88.49(4) n
    N1 Fe1 P1 . 5 91.51(4) n
    P1 Fe1 P1 . 5 180.00(3) ?
    N1 Fe1 P2 5 5 89.90(4) ?
    N1 Fe1 P2 . 5 90.10(4) n
    P1 Fe1 P2 . 5 95.813(16) n
    P1 Fe1 P2 5 5 84.187(16) ?
    N1 Fe1 P2 5 . 90.10(4) n
    N1 Fe1 P2 . . 89.90(4) n
    P1 Fe1 P2 . . 84.187(16) n
    P1 Fe1 P2 5 . 95.813(16) n
    P2 Fe1 P2 5 . 180.00(3) ?
    C5 P1 C3 . . 104.19(8) n
    C5 P1 C8 . . 104.85(8) n
    C3 P1 C8 . . 99.48(9) n
    C5 P1 Fe1 . . 120.80(6) n
    C3 P1 Fe1 . . 105.32(6) n
    C8 P1 Fe1 . . 119.09(6) n
    C11 P2 C14 . . 103.44(9) n
    C11 P2 C4 . . 102.82(9) n
    C14 P2 C4 . . 105.10(9) n
    C11 P2 Fe1 . . 118.75(6) n
    C14 P2 Fe1 . . 116.66(7) n
    C4 P2 Fe1 . . 108.46(6) n
    C7 O1 H1O . . 108.1(19) n
    C10 O2 H2O . . 110(2) n
    C13 O3 H3O . . 105.3(17) n
    C1 N1 Fe1 . . 178.43(15) n
    N1 C1 C2 . . 178.4(2) n
    C1 C2 H2A . . 110(3) n
    C1 C2 H2B . . 108(2) n
    H2A C2 H2B . . 113(3) n
    C1 C2 H2C . . 112(2) n
    H2A C2 H2C . . 111(3) n
    H2B C2 H2C . . 104(3) n
    C4 C3 P1 . . 106.90(12) n
    C4 C3 H3A . . 110.3 ?
    P1 C3 H3A . . 110.3 ?
    C4 C3 H3B . . 110.3 ?
    P1 C3 H3B . . 110.3 ?
    H3A C3 H3B . . 108.6 ?
    C3 C4 P2 . . 108.88(12) n
    C3 C4 H4A . . 109.9 ?
    P2 C4 H4A . . 109.9 ?
    C3 C4 H4B . . 109.9 ?
    P2 C4 H4B . . 109.9 ?
    H4A C4 H4B . . 108.3 ?
    C6 C5 P1 . . 115.37(12) n
    C6 C5 H5A . . 108.4 ?
    P1 C5 H5A . . 108.4 ?
    C6 C5 H5B . . 108.4 ?
    P1 C5 H5B . . 108.4 ?
    H5A C5 H5B . . 107.5 ?
    C7 C6 C5 . . 112.10(16) n
    C7 C6 H6A . . 109.2 ?
    C5 C6 H6A . . 109.2 ?
    C7 C6 H6B . . 109.2 ?
    C5 C6 H6B . . 109.2 ?
    H6A C6 H6B . . 107.9 ?
    O1 C7 C6 . . 109.56(17) n
    O1 C7 H7A . . 109.8 ?
    C6 C7 H7A . . 109.8 ?
    O1 C7 H7B . . 109.8 ?
    C6 C7 H7B . . 109.8 ?
    H7A C7 H7B . . 108.2 ?
    C9 C8 P1 . . 118.28(13) n
    C9 C8 H8A . . 107.7 ?
    P1 C8 H8A . . 107.7 ?
    C9 C8 H8B . . 107.7 ?
    P1 C8 H8B . . 107.7 ?
    H8A C8 H8B . . 107.1 ?
    C8 C9 C10 . . 112.18(17) n
    C8 C9 H9A . . 109.2 ?
    C10 C9 H9A . . 109.2 ?
    C8 C9 H9B . . 109.2 ?
    C10 C9 H9B . . 109.2 ?
    H9A C9 H9B . . 107.9 ?
    O2 C10 C9 . . 112.52(17) n
    O2 C10 H10A . . 109.1 ?
    C9 C10 H10A . . 109.1 ?
    O2 C10 H10B . . 109.1 ?
    C9 C10 H10B . . 109.1 ?
    H10A C10 H10B . . 107.8 ?
    C12 C11 P2 . . 116.53(13) n
    C12 C11 H11A . . 108.2 ?
    P2 C11 H11A . . 108.2 ?
    C12 C11 H11B . . 108.2 ?
    P2 C11 H11B . . 108.2 ?
    H11A C11 H11B . . 107.3 ?
    C13 C12 C11 . . 109.88(15) n
    C13 C12 H12A . . 109.7 ?
    C11 C12 H12A . . 109.7 ?
    C13 C12 H12B . . 109.7 ?
    C11 C12 H12B . . 109.7 ?
    H12A C12 H12B . . 108.2 ?
    O3 C13 C12 . . 112.82(16) n
    O3 C13 H13A . . 109.0 ?
    C12 C13 H13A . . 109.0 ?
    O3 C13 H13B . . 109.0 ?
    C12 C13 H13B . . 109.0 ?
    H13A C13 H13B . . 107.8 ?
    C15 C14 P2 . . 120.8(2) n
    C15 C14 H14A . . 107.1 ?
    P2 C14 H14A . . 107.1 ?
    C15 C14 H14B . . 107.1 ?
    P2 C14 H14B . . 107.1 ?
    H14A C14 H14B . . 106.8 ?
    C16 C15 C14 . . 113.3(4) n
    C16 C15 H15A . . 108.9 ?
    C14 C15 H15A . . 108.9 ?
    C16 C15 H15B . . 108.9 ?
    C14 C15 H15B . . 108.9 ?
    H15A C15 H15B . . 107.7 ?
    O4 C16 C15 . . 108.9(6) n
    O4 C16 H16A . . 109.9 ?
    C15 C16 H16A . . 109.9 ?
    O4 C16 H16B . . 109.9 ?
    C15 C16 H16B . . 109.9 ?
    H16A C16 H16B . . 108.3 ?
    O4 C16 H4OA . . 48(4) ?
    C15 C16 H4OA . . 157(3) ?
    H16A C16 H4OA . . 85.2 ?
    H16B C16 H4OA . . 80.6 ?
    C16 O4 H4O . . 102.7(19) n
    C16 O4 H4OA . . 64.3(16) ?
    H4O O4 H4OA . . 73(5) ?
    C16A C15A H15C . . 109.4 ?
    C16A C15A H15D . . 109.4 ?
    H15C C15A H15D . . 108.0 ?
    O4A C16A C15A . . 108.8(8) n
    O4A C16A H16C . . 109.9 ?
    C15A C16A H16C . . 109.9 ?
    O4A C16A H16D . . 109.9 ?
    C15A C16A H16D . . 109.9 ?
    H16C C16A H16D . . 108.3 ?
    C16A O4A H4O . . 105.5(16) ?
    C16A O4A H4OA . . 104(2) n
    H4O O4A H4OA . . 49(8) ?
loop_
    _geom_torsion_atom_site_label_1
    _geom_torsion_atom_site_label_2
    _geom_torsion_atom_site_label_3
    _geom_torsion_atom_site_label_4
    _geom_torsion_site_symmetry_1
    _geom_torsion_site_symmetry_2
    _geom_torsion_site_symmetry_3
    _geom_torsion_site_symmetry_4
    _geom_torsion
    _geom_torsion_publ_flag
    N1 Fe1 P1 C5 5 . . . -126.74(8) ?
    N1 Fe1 P1 C5 . . . . 53.26(8) ?
    P2 Fe1 P1 C5 5 . . . -36.69(7) ?
    P2 Fe1 P1 C5 . . . . 143.31(7) ?
    N1 Fe1 P1 C3 5 . . . 115.91(8) ?
    N1 Fe1 P1 C3 . . . . -64.09(8) ?
    P2 Fe1 P1 C3 5 . . . -154.03(6) ?
    P2 Fe1 P1 C3 . . . . 25.97(6) ?
    N1 Fe1 P1 C8 5 . . . 5.56(8) ?
    N1 Fe1 P1 C8 . . . . -174.44(8) ?
    P2 Fe1 P1 C8 5 . . . 95.61(7) ?
    P2 Fe1 P1 C8 . . . . -84.39(7) ?
    N1 Fe1 P2 C11 5 . . . 24.40(9) ?
    N1 Fe1 P2 C11 . . . . -155.60(9) ?
    P1 Fe1 P2 C11 . . . . 115.91(8) ?
    P1 Fe1 P2 C11 5 . . . -64.09(8) ?
    N1 Fe1 P2 C14 5 . . . 149.30(9) ?
    N1 Fe1 P2 C14 . . . . -30.70(9) ?
    P1 Fe1 P2 C14 . . . . -119.19(8) ?
    P1 Fe1 P2 C14 5 . . . 60.81(8) ?
    N1 Fe1 P2 C4 5 . . . -92.34(8) ?
    N1 Fe1 P2 C4 . . . . 87.66(8) ?
    P1 Fe1 P2 C4 . . . . -0.84(7) ?
    P1 Fe1 P2 C4 5 . . . 179.16(7) ?
    C5 P1 C3 C4 . . . . 179.56(12) ?
    C8 P1 C3 C4 . . . . 71.49(14) ?
    Fe1 P1 C3 C4 . . . . -52.35(13) ?
    P1 C3 C4 P2 . . . . 52.78(15) ?
    C11 P2 C4 C3 . . . . -157.24(13) ?
    C14 P2 C4 C3 . . . . 94.80(14) ?
    Fe1 P2 C4 C3 . . . . -30.65(14) ?
    C3 P1 C5 C6 . . . . -45.93(17) ?
    C8 P1 C5 C6 . . . . 58.13(16) ?
    Fe1 P1 C5 C6 . . . . -163.84(12) ?
    P1 C5 C6 C7 . . . . -170.84(15) ?
    C5 C6 C7 O1 . . . . -64.9(2) ?
    C5 P1 C8 C9 . . . . 53.06(17) ?
    C3 P1 C8 C9 . . . . 160.61(15) ?
    Fe1 P1 C8 C9 . . . . -85.84(16) ?
    P1 C8 C9 C10 . . . . -179.89(14) ?
    C8 C9 C10 O2 . . . . -70.4(2) ?
    C14 P2 C11 C12 . . . . 65.29(17) ?
    C4 P2 C11 C12 . . . . -43.92(17) ?
    Fe1 P2 C11 C12 . . . . -163.61(12) ?
    P2 C11 C12 C13 . . . . -178.05(14) ?
    C11 C12 C13 O3 . . . . -175.41(17) ?
    C11 P2 C14 C15 . . . . -97.4(3) ?
    C4 P2 C14 C15 . . . . 10.1(3) ?
    Fe1 P2 C14 C15 . . . . 130.3(3) ?
    P2 C14 C15 C16 . . . . -179.9(5) ?
    C14 C15 C16 O4 . . . . -71.1(7) ?
loop_
    _geom_hbond_atom_site_label_D
    _geom_hbond_atom_site_label_H
    _geom_hbond_atom_site_label_A
    _geom_hbond_site_symmetry_A
    _geom_hbond_distance_DH
    _geom_hbond_distance_HA
    _geom_hbond_distance_DA
    _geom_hbond_angle_DHA
    O1 H1O Cl1 . 0.928(17) 2.126(18) 3.0493(16) 173(3)
    O2 H2O Cl1 1_545 0.976(18) 2.23(2) 3.1777(19) 164(3)
    O3 H3O O1 1_545 0.924(17) 1.841(18) 2.741(2) 164(2)
    O4 H4O Cl1 7_565 0.98(2) 1.95(2) 2.931(6) 177(3)
    O4A H4OA Cl1 7_565 0.98(2) 2.84(11) 3.490(10) 125(9)
data_global
_journal_date_recd_electronic     2009-05-30
_journal_date_accepted     2009-06-08
_journal_name_full     'Acta Crystallographica, Section E'
_journal_year     2009
_journal_volume     65
_journal_issue      7
_journal_page_first     m776
_journal_page_last     m776
_journal_paper_category     QM
_journal_coeditor_code     HB2994
_publ_contact_author_name     'David R. Tyler'
_publ_contact_author_address
;
Department of Chemistry,
1253 University of Oregon
Eugene, OR, USA
;
_publ_contact_author_email     'dtyler@uoregon.edu'
_publ_contact_author_fax     '541-346-4643'
_publ_contact_author_phone     '541-346-4649'
_publ_section_title
;\
<i>trans</i>-Bis(acetonitrile-\k<i>N</i>)bis{1,2-bis[bis(3-hydroxypropyl)\
phosphino]ethane-\k^2^<i>P</i>,<i>P</i>'}iron(II) dichloride
;
loop_
    _publ_author_name
    _publ_author_footnote
    _publ_author_address
    'Gohdes, J. W.' .
;
Department of Chemistry,
Pacific University,
2043 College Way,
Forest Grove, OR
USA
;
    'Zakharov, Lev N.' .
;
Department of Chemistry, 1253 University of Oregon, Eugene, Oregon 97403-1253,
USA
;
    'Tyler, David R.' .
;
Department of Chemistry, 1253 University of Oregon, Eugene, Oregon 97403-1253,
USA
;
