# Supplementary material for: trans-Bis(acetonitrile-κN)bis­{1,2-bis­[bis­(3-hydroxy­prop­yl)phosphino]ethane-κ2 P,P′}iron(II) dichloride
Source: Acta Crystallogr Sect E Struct Rep Online. 2009 Jun 17;65(Pt 7):m776. doi: 10.1107/S1600536809021758 (PMC2969375; doi:10.1107/S1600536809021758)
Supplement: Supplementary file 2 [file e-65-0m776-Isup2.hkl]

# 
# h,k,l, Fc-squared, Fo-squared, sigma(Fo-squared) and status flag 
# 
data_I
_shelx_title ' jwg2a in Pbca' 
_shelx_refln_list_code          4 
_shelx_F_calc_maximum      279.59 
_exptl_crystal_F_000      1840.00 
_reflns_d_resolution_high  0.7828 
 
loop_ 
 _symmetry_equiv_pos_as_xyz 
 'x, y, z' 
 '-x+1/2, -y, z+1/2' 
 '-x, y+1/2, -z+1/2' 
 'x+1/2, -y+1/2, -z' 
 '-x, -y, -z' 
 'x-1/2, y, -z-1/2' 
 'x, -y-1/2, z-1/2' 
 '-x-1/2, y-1/2, z' 
 
_cell_length_a    18.3024 
_cell_length_b    11.5220 
_cell_length_c    19.8413 
_cell_angle_alpha  90.000 
_cell_angle_beta   90.000 
_cell_angle_gamma  90.000 
 
_shelx_F_squared_multiplier     1.000 
 
loop_ 
 _refln_index_h 
 _refln_index_k 
 _refln_index_l 
 _refln_F_squared_calc 
 _refln_F_squared_meas 
 _refln_F_squared_sigma 
 _refln_observed_status 
   2   0   0    78168.29    75204.84   1693.44 o 
   4   0   0    69859.30    76643.27   1362.70 o 
   6   0   0     6261.49     7053.08     77.16 o 
   8   0   0    12205.68    12192.77    127.92 o 
  10   0   0    23377.33    23967.25    240.44 o 
  12   0   0    49891.84    51788.21    500.20 o 
  14   0   0     1199.54     1196.20     45.30 o 
  16   0   0     3368.97     3157.71     54.49 o 
  18   0   0        2.12       11.98     12.21 o 
  20   0   0        6.41      -15.47     10.31 o 
  22   0   0     3971.92     4361.91    148.95 o 
   2   1   0     7277.28     8314.23     64.16 o 
   4   1   0     7447.94     7281.61     57.58 o 
   6   1   0     2219.81     1583.82     17.34 o 
   8   1   0     9348.83     9693.87     74.10 o 
  10   1   0     3039.19     3207.79     33.63 o 
  12   1   0      246.58      254.27     11.88 o 
  14   1   0        2.46       -2.26      4.03 o 
  16   1   0     2251.98     2370.93     71.24 o 
  18   1   0      230.47      290.85     25.23 o 
  20   1   0      126.47      167.99     21.62 o 
  22   1   0       93.62      125.63     28.08 o 
   0   2   0    23460.05    28279.02    268.80 o 
   2   2   0     7755.12     8363.94     65.85 o 
   4   2   0     5668.53     6298.26     48.16 o 
   6   2   0     7927.64     7821.87     59.57 o 
   8   2   0      415.67      569.16     13.64 o 
  10   2   0     2009.37     1862.05     23.06 o 
  12   2   0     9044.08     8614.80     72.29 o 
  14   2   0     1765.57     1492.58     26.35 o 
  16   2   0        7.31       12.08      4.77 o 
  18   2   0        5.74       10.95      9.91 o 
  20   2   0      379.52      451.93     48.30 o 
  22   2   0     2886.57     2861.70    119.45 o 
   2   3   0     5836.60     6818.17     56.08 o 
   4   3   0     1915.32     1869.48     20.86 o 
   6   3   0     5635.70     6945.05     55.69 o 
   8   3   0    12594.96    12786.71     95.07 o 
  10   3   0     1721.88     1709.84     21.47 o 
  12   3   0     1160.38     1210.06     22.28 o 
  14   3   0       64.08       68.78      7.13 o 
  16   3   0       86.32       83.92      8.34 o 
  18   3   0        3.29        4.92     11.94 o 
  20   3   0        3.72        4.42     10.26 o 
  22   3   0       36.54       81.22     23.95 o 
   0   4   0     2941.37     2770.39     35.63 o 
   2   4   0     8895.78     9617.69     78.14 o 
   4   4   0    22763.55    25002.54    212.28 o 
   6   4   0    10005.09     9473.00    103.80 o 
   8   4   0     2551.84     1958.85     26.21 o 
  10   4   0     5886.72     5448.90     57.68 o 
  12   4   0     1625.12     1606.61     27.03 o 
  14   4   0      314.04      279.33     16.45 o 
  16   4   0     2190.62     2274.88     41.43 o 
  18   4   0     2289.26     2597.46    207.76 o 
  20   4   0     1467.86     1696.55     90.06 o 
  22   4   0      344.53      359.69     48.22 o 
   2   5   0    65721.63    68368.38    495.37 o 
   4   5   0     6725.19     6127.56     64.76 o 
   6   5   0     7127.38     7805.84     81.07 o 
   8   5   0    12168.47    11945.25    146.98 o 
  10   5   0     6402.54     6227.53     72.23 o 
  12   5   0     1435.26     1358.84     28.90 o 
  14   5   0    11626.82    11829.49    124.62 o 
  16   5   0     1623.72     1701.67     36.11 o 
  18   5   0      142.49       80.56     16.74 o 
  20   5   0     1356.18     1469.84     56.60 o 
   0   6   0    22529.20    23153.06    230.00 o 
   2   6   0    18454.77    18397.73    145.09 o 
   4   6   0     2904.96     2660.13     31.26 o 
   6   6   0      443.62      540.47     16.13 o 
   8   6   0     4531.08     4186.03     78.43 o 
  10   6   0    12813.21    12875.82    129.33 o 
  12   6   0     5936.29     5882.10     74.00 o 
  14   6   0     1357.92     1459.79     32.89 o 
  16   6   0      640.71      668.17     27.36 o 
  18   6   0      165.67      108.05     19.15 o 
  20   6   0      134.55      136.55     21.70 o 
   2   7   0     1123.53     1153.50     19.58 o 
   4   7   0       65.31       42.67      5.13 o 
   6   7   0      154.72      130.60     10.18 o 
   8   7   0     3048.69     2864.93     49.19 o 
  10   7   0     4360.59     4082.21     51.35 o 
  12   7   0       86.68       99.04     10.80 o 
  14   7   0      390.79      387.96     19.08 o 
  16   7   0      970.41      918.93     33.26 o 
  18   7   0      397.75      252.36     30.73 o 
  20   7   0      318.90      352.14     32.86 o 
   0   8   0     8004.78     7952.97    119.12 o 
   2   8   0     1685.04     1657.31     25.56 o 
   4   8   0       54.47       28.12      6.00 o 
   6   8   0     1008.05      873.98     24.57 o 
   8   8   0     3009.73     2954.43     55.71 o 
  10   8   0     2306.38     2352.65     37.98 o 
  12   8   0      446.85      538.81     20.83 o 
  14   8   0       64.44       77.46     12.39 o 
  16   8   0      485.90      417.56     27.40 o 
  18   8   0      810.53      755.26     51.12 o 
   2   9   0     8977.97     8845.53    111.13 o 
   4   9   0      291.28      255.78     13.96 o 
   6   9   0     1903.42     1969.92     37.31 o 
   8   9   0     2612.87     2501.49     44.36 o 
  10   9   0     2002.29     1943.21     35.25 o 
  12   9   0       13.08       19.48      7.46 o 
  14   9   0     1552.40     1587.34     46.99 o 
  16   9   0      472.05      601.91     30.92 o 
  18   9   0      191.56      127.91     31.09 o 
   0  10   0      459.08      468.20     23.71 o 
   2  10   0      732.40      791.23     26.73 o 
   4  10   0    11398.34    11781.82    143.81 o 
   6  10   0    16366.94    16288.08    303.78 o 
   8  10   0     3722.85     3522.78     62.83 o 
  10  10   0      871.65      893.96     32.11 o 
  12  10   0     1757.90     1728.22     60.52 o 
  14  10   0       11.28        7.57      6.56 o 
  16  10   0     2164.83     2119.64     88.03 o 
   2  11   0      300.82      242.68     18.01 o 
   4  11   0     1386.00     1313.46     58.99 o 
   6  11   0       56.04       25.99     13.16 o 
   8  11   0      282.65      295.41     21.75 o 
  10  11   0      356.08      387.74     24.68 o 
  12  11   0      181.29      132.94     12.43 o 
  14  11   0       63.20       67.65     10.42 o 
   0  12   0        3.80      -17.25     11.50 o 
   2  12   0       69.66       67.15     15.09 o 
   4  12   0     2390.59     2338.46     66.75 o 
   6  12   0     7796.50     7598.03    112.58 o 
   8  12   0     2095.39     2104.87     52.64 o 
  10  12   0       22.18       23.03      9.87 o 
  12  12   0        2.36        8.63      7.28 o 
   2  13   0      828.23      849.43     42.75 o 
   4  13   0      525.90      471.24     33.73 o 
   6  13   0       91.48       72.50     13.96 o 
   8  13   0        6.20       15.83      9.18 o 
  10  13   0       96.90      104.14     15.31 o 
   0  14   0     4434.86     4718.90    154.66 o 
   2  14   0      490.30      453.92     35.16 o 
   4  14   0       16.40      -14.85      9.90 o 
   6  14   0      394.88      447.29     45.17 o 
   1   1   1    49404.34    51148.15    312.15 o 
   2   1   1      311.94      255.99      4.38 o 
   3   1   1    14448.98    15882.66     77.04 o 
   4   1   1    26129.85    27018.31    134.04 o 
   5   1   1     2547.74     2829.60     18.39 o 
   6   1   1      353.64      282.52      4.81 o 
   7   1   1     6498.11     6723.27     37.70 o 
   8   1   1     1813.24     1561.19     13.37 o 
   9   1   1     5584.66     4892.42     30.85 o 
  10   1   1       18.10       12.06      2.40 o 
  11   1   1    18128.32    18007.37     93.76 o 
  12   1   1       47.05       40.30      3.53 o 
  13   1   1     7869.91     7868.86     49.91 o 
  14   1   1      470.64      433.05      9.51 o 
  15   1   1     1383.15     1328.00     17.75 o 
  16   1   1      253.28      206.22      8.74 o 
  17   1   1       73.19       73.45      6.33 o 
  18   1   1      105.64      137.06     11.28 o 
  19   1   1      194.10      171.39     14.84 o 
  20   1   1      424.96      423.94     22.27 o 
  21   1   1      961.09     1040.93     32.53 o 
  22   1   1       41.37       48.20     20.15 o 
  23   1   1     5171.65     5098.84    120.30 o 
   0   2   1     9540.71     8798.05     75.78 o 
   1   2   1    10636.68    10256.80     58.42 o 
   2   2   1     7133.74     6367.25     38.45 o 
   3   2   1    12683.44    13564.01     73.32 o 
   4   2   1     5316.54     5988.48     33.93 o 
   5   2   1    19285.41    20469.81    100.01 o 
   6   2   1    25201.22    25226.06    122.56 o 
   7   2   1      768.82      889.58      9.01 o 
   8   2   1      315.15      288.88      5.74 o 
   9   2   1      506.38      412.82      6.82 o 
  10   2   1     6530.55     7389.03     43.62 o 
  11   2   1     1495.01     1478.07     14.64 o 
  12   2   1       96.27      100.80      4.79 o 
  13   2   1     1726.84     1599.96     18.74 o 
  14   2   1      280.08      387.60     10.37 o 
  15   2   1     1806.10     1608.39     20.01 o 
  16   2   1      445.44      457.16     11.77 o 
  17   2   1       97.15      144.80      8.72 o 
  18   2   1      517.37      568.14     16.30 o 
  19   2   1       19.89       16.90      6.66 o 
  20   2   1       15.37        0.88      8.51 o 
  21   2   1       23.97       -1.96      8.26 o 
  22   2   1       57.34       56.90     14.45 o 
  23   2   1      157.09      192.51     33.99 o 
   1   3   1     5464.74     5693.71     38.01 o 
   2   3   1    32854.42    36392.22    198.21 o 
   3   3   1     6645.40     6673.49     44.21 o 
   4   3   1     7247.27     7849.83     58.03 o 
   5   3   1    12112.13    12825.85     68.47 o 
   6   3   1       28.36       22.02      2.03 o 
   7   3   1    11531.38    12373.92     67.92 o 
   8   3   1     9247.90     9339.40     54.11 o 
   9   3   1     3308.86     3006.65     21.45 o 
  10   3   1     1162.63     1261.41     12.59 o 
  11   3   1     1931.68     1840.85     19.41 o 
  12   3   1        0.13        2.33      2.52 o 
  13   3   1     1460.06     1462.65     18.12 o 
  14   3   1      339.09      354.30      9.38 o 
  15   3   1     3252.08     3283.20     31.20 o 
  16   3   1       39.41       56.63      5.46 o 
  17   3   1     3160.61     3224.32     43.15 o 
  18   3   1       95.58       87.15      9.80 o 
  19   3   1      405.41      375.68     20.94 o 
  20   3   1      473.13      510.76     26.16 o 
  21   3   1      276.14      293.50     30.39 o 
  22   3   1      468.33      534.52     39.50 o 
   0   4   1     3943.11     4734.81     42.03 o 
   1   4   1     5108.64     5533.60     35.86 o 
   2   4   1      944.36      779.41      9.35 o 
   3   4   1       50.25      102.51      3.84 o 
   4   4   1     4958.81     5460.11     37.16 o 
   5   4   1     3068.51     3176.04     23.71 o 
   6   4   1      896.19      877.05     10.24 o 
   7   4   1     2298.12     2449.56     19.73 o 
   8   4   1       83.34       48.56      3.45 o 
   9   4   1     1169.90     1115.04     13.70 o 
  10   4   1       13.97       12.41      2.90 o 
  11   4   1      241.37      270.88      7.64 o 
  12   4   1      105.73      119.39      5.94 o 
  13   4   1      114.23      123.02      7.36 o 
  14   4   1     1261.03     1200.67     21.01 o 
  15   4   1      760.15      722.80     15.45 o 
  16   4   1      121.76      109.51      8.36 o 
  17   4   1      387.18      379.93     15.55 o 
  18   4   1      242.71      231.04     15.31 o 
  19   4   1      862.72      896.05     29.59 o 
  20   4   1      241.04      170.80     28.23 o 
  21   4   1     1633.95     1659.05     46.28 o 
  22   4   1       31.69       58.05     15.58 o 
   1   5   1     1972.07     1944.81     15.53 o 
   2   5   1     4165.97     4556.10     30.92 o 
   3   5   1      433.75      546.11      8.97 o 
   4   5   1      598.20      603.33     10.95 o 
   5   5   1    12091.50    12062.73     80.43 o 
   6   5   1      658.18      674.46     12.08 o 
   7   5   1    15876.15    16348.60     94.35 o 
   8   5   1      348.56      307.33      7.10 o 
   9   5   1     1269.04     1233.12     18.04 o 
  10   5   1        4.92       -0.23      3.08 o 
  11   5   1     2786.42     2730.43     30.07 o 
  12   5   1      666.88      620.57     13.71 o 
  13   5   1     3366.01     3374.58     35.78 o 
  14   5   1      673.88      606.68     14.35 o 
  15   5   1     1258.77     1269.32     21.33 o 
  16   5   1       11.73        5.62      4.48 o 
  17   5   1     1901.74     1881.78     36.20 o 
  18   5   1       17.81       10.50      6.48 o 
  19   5   1      599.21      569.22     41.08 o 
  20   5   1       22.54       12.21      8.23 o 
  21   5   1      101.79      123.89     14.45 o 
   0   6   1      171.76      166.17      6.20 o 
   1   6   1     6127.70     6602.95     40.31 o 
   2   6   1     1843.48     2048.75     16.94 o 
   3   6   1     9548.01    10475.21     63.06 o 
   4   6   1      144.85      109.87      4.99 o 
   5   6   1     1226.07     1174.52     16.55 o 
   6   6   1      145.61      188.73      7.63 o 
   7   6   1     1271.91     1400.51     21.13 o 
   8   6   1      566.40      600.42     12.01 o 
   9   6   1     9584.13     9326.70     62.37 o 
  10   6   1       29.32       52.37      5.69 o 
  11   6   1     2135.99     1929.80     25.44 o 
  12   6   1       13.72        7.26      4.24 o 
  13   6   1     2820.23     2706.21     32.39 o 
  14   6   1       39.07       43.07      6.06 o 
  15   6   1     4211.69     3991.90     46.25 o 
  16   6   1      121.32      108.07      9.00 o 
  17   6   1      171.50      148.92     12.53 o 
  18   6   1        7.14        0.29      6.24 o 
  19   6   1      192.45      202.68     17.53 o 
  20   6   1        6.06       11.29      7.90 o 
  21   6   1      618.57      584.57     28.88 o 
   1   7   1     7183.72     7424.91     45.71 o 
   2   7   1     7180.55     7249.89     47.77 o 
   3   7   1     1558.51     1554.90     16.68 o 
   4   7   1     5543.51     5422.11     41.27 o 
   5   7   1     8921.63     8673.95     64.70 o 
   6   7   1      269.10      373.57     11.06 o 
   7   7   1     3142.63     3095.37     32.35 o 
   8   7   1     2264.42     2210.30     26.92 o 
   9   7   1      150.46      120.48      7.05 o 
  10   7   1      747.78      651.80     14.06 o 
  11   7   1     1752.47     1634.26     24.11 o 
  12   7   1       65.56       75.44      6.60 o 
  13   7   1     3949.63     3639.55     40.16 o 
  14   7   1      865.71      948.00     21.13 o 
  15   7   1      969.66      929.20     21.11 o 
  16   7   1       55.56      102.81      9.07 o 
  17   7   1      941.01     1034.28     25.40 o 
  18   7   1       48.22       34.75     11.18 o 
  19   7   1      539.74      529.74     27.15 o 
  20   7   1       53.70       70.58     11.82 o 
   0   8   1      949.52      878.16     20.67 o 
   1   8   1      280.58      263.48      7.92 o 
   2   8   1     1310.06     1263.61     15.49 o 
   3   8   1       22.37       24.76      3.61 o 
   4   8   1      293.17      328.77      9.91 o 
   5   8   1      969.91      978.46     16.80 o 
   6   8   1     2668.05     2675.29     30.17 o 
   7   8   1      253.40      241.06      9.87 o 
   8   8   1        0.10       -1.73      3.72 o 
   9   8   1        3.82        0.33      4.26 o 
  10   8   1      192.69      198.38      8.88 o 
  11   8   1       33.95       32.62      5.16 o 
  12   8   1        2.45       -3.83      4.19 o 
  13   8   1      125.28      125.79      8.82 o 
  14   8   1        5.80        6.48      4.26 o 
  15   8   1      298.30      344.75     16.12 o 
  16   8   1       21.98        7.78      4.96 o 
  17   8   1        5.50       10.50      5.81 o 
  18   8   1      107.84      138.43     13.20 o 
  19   8   1        0.42        9.59      7.94 o 
   1   9   1     1397.97     1555.30     22.41 o 
   2   9   1      835.08      822.93     18.38 o 
   3   9   1      353.48      335.83     13.38 o 
   4   9   1      377.01      385.62     11.54 o 
   5   9   1    10893.52    10578.63     79.44 o 
   6   9   1      122.72      140.50      8.53 o 
   7   9   1     7271.93     7380.43     62.23 o 
   8   9   1      116.28      123.70      8.34 o 
   9   9   1      155.18      205.51     10.39 o 
  10   9   1      127.77      105.98      7.69 o 
  11   9   1      463.05      462.22     12.93 o 
  12   9   1      112.25      103.84      8.25 o 
  13   9   1        4.34        2.49      4.46 o 
  14   9   1       36.95       31.88      5.83 o 
  15   9   1       53.35       49.98      6.97 o 
  16   9   1      643.84      646.53     21.39 o 
  17   9   1     2536.68     2663.02     45.05 o 
  18   9   1        7.67       39.03     11.77 o 
   0  10   1     2018.73     1818.41     34.22 o 
   1  10   1        9.18       13.46      5.08 o 
   2  10   1       38.54       38.14      6.13 o 
   3  10   1      985.73     1017.86     21.77 o 
   4  10   1      104.93      102.88      9.04 o 
   5  10   1      896.58      890.30     21.25 o 
   6  10   1      221.09      210.39     12.55 o 
   7  10   1     1845.96     1725.98     30.58 o 
   8  10   1      520.14      540.48     18.13 o 
   9  10   1     1543.88     1515.83     25.04 o 
  10  10   1       12.76        4.66      4.18 o 
  11  10   1       45.69       56.48      6.07 o 
  12  10   1       98.26      113.20      8.43 o 
  13  10   1      300.36      317.22     13.86 o 
  14  10   1        0.05       -1.67      4.69 o 
  15  10   1      694.13      647.15     20.16 o 
  16  10   1        0.45        7.36      6.30 o 
  17  10   1       79.79      109.13     12.19 o 
   1  11   1      498.92      542.09     22.38 o 
   2  11   1        8.13        8.51      6.05 o 
   3  11   1     3139.29     3060.85     41.91 o 
   4  11   1        3.13       15.81      6.03 o 
   5  11   1     7534.81     7428.59     93.68 o 
   6  11   1      191.09      217.45     13.20 o 
   7  11   1     4421.39     4467.60     55.12 o 
   8  11   1      130.57      145.10     11.51 o 
   9  11   1      379.67      404.44     17.27 o 
  10  11   1      416.65      384.83     20.69 o 
  11  11   1      625.01      666.18     16.70 o 
  12  11   1      136.20      183.75     10.58 o 
  13  11   1      276.16      293.00     13.80 o 
  14  11   1       39.69       35.96      6.45 o 
  15  11   1     1684.71     1731.39     33.31 o 
   0  12   1     1697.30     1599.09     53.64 o 
   1  12   1       61.76       94.66     15.17 o 
   2  12   1      667.20      627.59     23.73 o 
   3  12   1       33.46       20.16      8.48 o 
   4  12   1      148.69      149.11     11.47 o 
   5  12   1       38.51       33.49      7.53 o 
   6  12   1     1020.03      991.69     24.76 o 
   7  12   1      117.40      141.56     11.55 o 
   8  12   1       39.90       31.73      9.12 o 
   9  12   1        1.87        6.17      5.80 o 
  10  12   1      562.08      598.25     23.54 o 
  11  12   1        0.58       12.48      6.40 o 
  12  12   1      471.31      512.70     18.78 o 
  13  12   1       20.05       10.77      7.34 o 
   1  13   1      359.70      354.03     21.26 o 
   2  13   1     1019.63      986.23     38.63 o 
   3  13   1     1641.72     1671.04     41.04 o 
   4  13   1      202.06      202.35     16.90 o 
   5  13   1     3563.31     3431.64     58.29 o 
   6  13   1      282.59      318.70     16.76 o 
   7  13   1     2148.43     2201.27     39.20 o 
   8  13   1      996.59      983.98     28.00 o 
   9  13   1      534.47      584.69     22.09 o 
  10  13   1      437.84      451.13     22.26 o 
   0  14   1        1.03        7.62     16.30 o 
   1  14   1        5.48        6.12      8.23 o 
   2  14   1        0.02       -5.25      7.39 o 
   3  14   1      167.67      163.19     16.21 o 
   4  14   1        6.88        0.83      7.90 o 
   5  14   1       66.68       56.17     11.26 o 
   6  14   1      145.44      137.24     16.55 o 
   7  14   1       17.37       -5.28      9.13 o 
   0   0   2    60147.17    57438.06    955.25 o 
   1   0   2     8994.77     8263.55     98.67 o 
   2   0   2    17918.90    20978.91    232.95 o 
   3   0   2     8960.23    10559.00     80.99 o 
   4   0   2    34793.27    34455.45    265.05 o 
   5   0   2    11481.94    12811.50     95.16 o 
   6   0   2       26.52       32.64      3.08 o 
   7   0   2      262.23      250.02      6.84 o 
   8   0   2      182.58      246.78      8.21 o 
   9   0   2    11801.97    11734.01     88.77 o 
  10   0   2     2048.30     1782.66     22.39 o 
  11   0   2     6702.21     6427.20     73.65 o 
  12   0   2    27897.57    28513.42    202.51 o 
  13   0   2    13561.18    13161.35    103.87 o 
  14   0   2     5840.36     5539.23     53.81 o 
  15   0   2     1554.91     1688.59     29.02 o 
  16   0   2      143.07      180.47     12.65 o 
  17   0   2      501.62      356.55     20.28 o 
  18   0   2       22.85       39.89     12.49 o 
  19   0   2       18.13       10.75      7.16 o 
  20   0   2      342.22      378.88     30.30 o 
  21   0   2      869.79     1189.14    112.59 o 
  22   0   2     2159.80     2366.44     73.56 o 
  23   0   2       15.68       35.91     12.02 o 
   1   1   2     1370.77     1456.68     14.54 o 
   2   1   2      527.93      476.42      5.43 o 
   3   1   2    13492.83    14174.38     79.39 o 
   4   1   2        0.08       -2.12      1.41 o 
   5   1   2    10936.18    11642.23     58.94 o 
   6   1   2     4920.90     4627.64     27.78 o 
   7   1   2       96.41       80.32      3.10 o 
   8   1   2       19.83       38.38      5.19 o 
   9   1   2       41.34       36.32      2.92 o 
  10   1   2     3528.14     3637.20     25.48 o 
  11   1   2      682.16      684.29      9.75 o 
  12   1   2      308.45      296.22      7.09 o 
  13   1   2       94.72       69.77      4.45 o 
  14   1   2       28.89       45.69      3.87 o 
  15   1   2      129.88      155.05      7.66 o 
  16   1   2       12.90        8.52      3.76 o 
  17   1   2       31.02       24.52      4.73 o 
  18   1   2      187.42      187.12     11.58 o 
  19   1   2      163.83      108.36     13.13 o 
  20   1   2       21.85       15.59      6.90 o 
  21   1   2       22.31       10.53      8.79 o 
  22   1   2      390.87      362.86     26.16 o 
  23   1   2      351.05      419.22     35.89 o 
   0   2   2    47022.33    47757.29    437.63 o 
   1   2   2     1508.06     1193.08     10.82 o 
   2   2   2      180.45      220.10      4.43 o 
   3   2   2    10251.53    10780.30     59.33 o 
   4   2   2      148.59      137.17      3.70 o 
   5   2   2     1437.30     1693.66     13.09 o 
   6   2   2    15959.40    17400.46     98.19 o 
   7   2   2      280.74      152.04      3.96 o 
   8   2   2     5467.35     5280.80     32.01 o 
   9   2   2     1994.04     2454.91     18.79 o 
  10   2   2    12477.72    12243.44     66.38 o 
  11   2   2     1137.35     1214.18     13.14 o 
  12   2   2    11900.82    11851.13     77.01 o 
  13   2   2      241.72      264.04      8.01 o 
  14   2   2     1283.90     1240.82     16.77 o 
  15   2   2     1279.33     1339.49     21.63 o 
  16   2   2      439.26      430.66     12.71 o 
  17   2   2      774.86      705.08     16.05 o 
  18   2   2     1060.12     1113.59     20.97 o 
  19   2   2       24.24       26.44      6.43 o 
  20   2   2      760.08      683.89     39.30 o 
  21   2   2      752.45      706.02     38.96 o 
  22   2   2      979.41     1010.66     48.23 o 
  23   2   2      170.43      175.04     24.14 o 
   1   3   2     3991.18     4251.27     28.22 o 
   2   3   2     3447.54     4088.90     29.03 o 
   3   3   2     5697.40     5878.13     37.79 o 
   4   3   2     2947.89     3278.10     23.52 o 
   5   3   2      782.41      998.87     10.44 o 
   6   3   2     1828.13     2060.77     17.09 o 
   7   3   2      698.07      603.27      8.06 o 
   8   3   2     1081.24     1015.40     11.24 o 
   9   3   2      965.45     1169.41     13.23 o 
  10   3   2      268.58      316.26      6.95 o 
  11   3   2     1427.05     1412.35     18.14 o 
  12   3   2     1439.30     1442.99     17.42 o 
  13   3   2      133.58      116.67      6.09 o 
  14   3   2        7.47        6.04      2.99 o 
  15   3   2       35.15       39.85      4.85 o 
  16   3   2      102.85       97.56      7.36 o 
  17   3   2      231.76      203.75     12.29 o 
  18   3   2      349.55      374.97     15.73 o 
  19   3   2      767.32      680.19     31.45 o 
  20   3   2        2.32       -1.33      6.89 o 
  21   3   2       33.17       67.57     15.14 o 
  22   3   2       83.00       73.81     15.75 o 
   0   4   2      160.02      181.88      6.33 o 
   1   4   2     2467.37     2501.98     18.16 o 
   2   4   2     1972.74     2022.68     17.42 o 
   3   4   2      694.99      881.65     11.70 o 
   4   4   2    12038.92    12692.38     76.04 o 
   5   4   2      700.15      851.07     11.35 o 
   6   4   2     1373.30     1292.04     13.05 o 
   7   4   2      370.30      450.44      7.41 o 
   8   4   2     4833.78     4502.48     29.21 o 
   9   4   2        1.51        5.75      2.36 o 
  10   4   2     6313.97     6461.64     45.07 o 
  11   4   2       36.75       30.44      3.57 o 
  12   4   2     2216.47     2183.80     22.62 o 
  13   4   2       72.42      102.62      6.81 o 
  14   4   2      945.13     1024.80     17.91 o 
  15   4   2      215.61      169.61      9.73 o 
  16   4   2     3404.10     3443.23     45.13 o 
  17   4   2      134.67       92.21      8.70 o 
  18   4   2     3826.80     3752.34     50.00 o 
  19   4   2      199.85      196.08     14.50 o 
  20   4   2     1104.95     1037.57     32.64 o 
  21   4   2      828.32      756.12     28.94 o 
  22   4   2      184.50      227.34     27.64 o 
   1   5   2     7933.79     8280.78     47.50 o 
   2   5   2    18449.85    19698.31    107.81 o 
   3   5   2       28.31       33.26      3.06 o 
   4   5   2        0.50       16.51      2.46 o 
   5   5   2     1153.73     1099.73     12.98 o 
   6   5   2       74.42       86.81      3.67 o 
   7   5   2     4368.11     3814.62     27.41 o 
   8   5   2      813.14      715.82     16.11 o 
   9   5   2     1337.01     1234.01     17.38 o 
  10   5   2     5466.30     5235.63     59.82 o 
  11   5   2     1990.77     1936.66     24.46 o 
  12   5   2        1.73        4.13      3.61 o 
  13   5   2     1110.78     1088.66     18.68 o 
  14   5   2     3163.15     2893.03     33.31 o 
  15   5   2      120.09       79.48      7.68 o 
  16   5   2     1188.08     1092.21     24.32 o 
  17   5   2      160.71      185.77     12.42 o 
  18   5   2      108.34      147.03     11.62 o 
  19   5   2       97.73      173.79     13.85 o 
  20   5   2     1222.90     1221.17     36.58 o 
  21   5   2        1.22        9.80     11.46 o 
   0   6   2     1079.38     1140.44     18.57 o 
   1   6   2      883.33      961.41     10.79 o 
   2   6   2     3242.70     3130.78     22.99 o 
   3   6   2     1343.33     1363.10     15.67 o 
   4   6   2     2424.32     2458.22     33.58 o 
   5   6   2       10.44       18.76      2.66 o 
   6   6   2       80.56       58.26      4.90 o 
   7   6   2      759.71      752.04     13.83 o 
   8   6   2      372.84      391.29     10.11 o 
   9   6   2       66.79       80.40      6.74 o 
  10   6   2     5467.26     5651.89     46.11 o 
  11   6   2     1196.55     1185.44     19.46 o 
  12   6   2     2515.25     2587.53     30.77 o 
  13   6   2       32.31       10.36      4.29 o 
  14   6   2     1419.21     1307.24     23.98 o 
  15   6   2      341.12      322.28     13.65 o 
  16   6   2     1577.11     1528.92     32.00 o 
  17   6   2      588.95      509.65     18.70 o 
  18   6   2      579.13      552.16     22.51 o 
  19   6   2       72.45       66.32      9.74 o 
  20   6   2      423.11      476.96     25.94 o 
  21   6   2       42.60       30.59     12.20 o 
   1   7   2      370.18      364.21      7.16 o 
   2   7   2     4036.79     4554.97     35.43 o 
   3   7   2      404.33      374.09      9.17 o 
   4   7   2     1527.12     1621.20     20.57 o 
   5   7   2       89.78       96.95      6.31 o 
   6   7   2      575.74      605.86     13.89 o 
   7   7   2      253.22      267.66      9.58 o 
   8   7   2     2771.66     2704.25     32.56 o 
   9   7   2      137.55      140.73      7.67 o 
  10   7   2      394.21      395.43     11.25 o 
  11   7   2      241.33      275.96     10.96 o 
  12   7   2      606.49      580.17     14.74 o 
  13   7   2       58.93       63.14      7.79 o 
  14   7   2     1789.66     1621.93     30.43 o 
  15   7   2      344.84      366.17     14.86 o 
  16   7   2      560.55      552.17     17.41 o 
  17   7   2      247.20      279.53     17.28 o 
  18   7   2      165.66      206.81     15.45 o 
  19   7   2        1.01       -3.05      5.89 o 
  20   7   2       83.86       71.73     11.71 o 
   0   8   2    13140.47    13797.80    131.26 o 
   1   8   2     1918.05     1866.33     20.70 o 
   2   8   2     5364.74     5184.36     38.39 o 
   3   8   2     3493.75     3464.13     33.77 o 
   4   8   2     1044.48      978.86     16.44 o 
   5   8   2       46.82       50.61      5.20 o 
   6   8   2     2160.99     2134.75     26.47 o 
   7   8   2     3216.70     3194.90     37.47 o 
   8   8   2     2992.19     2984.58     33.60 o 
   9   8   2     1446.61     1349.61     26.46 o 
  10   8   2     3376.43     3228.65     36.87 o 
  11   8   2      257.10      267.89     10.70 o 
  12   8   2     2071.29     2087.79     31.56 o 
  13   8   2      683.33      583.10     15.77 o 
  14   8   2      367.49      374.38     15.27 o 
  15   8   2      235.30      211.68     12.39 o 
  16   8   2      390.51      410.62     16.43 o 
  17   8   2        3.09       -3.44      5.11 o 
  18   8   2      599.66      587.34     24.67 o 
  19   8   2      557.56      532.39     24.28 o 
   1   9   2      255.62      199.52      8.44 o 
   2   9   2     2762.00     2690.20     35.17 o 
   3   9   2       12.02       13.97      5.01 o 
   4   9   2        4.02       -1.77      3.47 o 
   5   9   2      143.15      116.87      7.80 o 
   6   9   2       99.97      113.00      7.86 o 
   7   9   2       14.01       11.29      4.52 o 
   8   9   2      188.89      204.36     11.95 o 
   9   9   2       65.81       83.63      7.67 o 
  10   9   2       14.68        8.67      4.19 o 
  11   9   2      105.04      127.74      8.24 o 
  12   9   2        2.81        2.17      4.01 o 
  13   9   2       98.33       94.21      7.94 o 
  14   9   2      826.68      883.29     24.57 o 
  15   9   2      312.96      334.42     15.44 o 
  16   9   2       82.06       90.01      8.85 o 
  17   9   2       25.76       24.40      8.40 o 
  18   9   2      136.86      146.20     13.76 o 
   0  10   2     2401.87     2462.36     48.61 o 
   1  10   2     1114.14      969.20     20.64 o 
   2  10   2      304.95      342.39     13.50 o 
   3  10   2     3304.21     3023.57     41.07 o 
   4  10   2      486.47      522.56     16.29 o 
   5  10   2      468.02      469.49     16.12 o 
   6  10   2     3981.76     3893.36     48.24 o 
   7  10   2      288.93      292.50     13.06 o 
   8  10   2     1305.57     1274.51     22.61 o 
   9  10   2     1091.72     1085.78     21.08 o 
  10  10   2      125.08      128.66      8.72 o 
  11  10   2      496.39      514.88     14.30 o 
  12  10   2      117.93      113.56      8.29 o 
  13  10   2      166.83      169.79     11.64 o 
  14  10   2       13.68       14.48      5.70 o 
  15  10   2      554.14      590.67     19.85 o 
  16  10   2     1331.82     1327.62     33.90 o 
  17  10   2       35.05       75.01     13.46 o 
   1  11   2      307.24      334.48     18.46 o 
   2  11   2      858.78      826.17     20.44 o 
   3  11   2       18.82       34.54      6.25 o 
   4  11   2      138.02      115.84     10.06 o 
   5  11   2     1772.43     1749.15     32.87 o 
   6  11   2      105.64      115.78     10.52 o 
   7  11   2       32.59       20.39      6.67 o 
   8  11   2        2.56        2.68      6.92 o 
   9  11   2     1675.66     1626.43     31.49 o 
  10  11   2       44.56       42.86      7.33 o 
  11  11   2       27.57       39.43      6.78 o 
  12  11   2       25.00       42.29      6.10 o 
  13  11   2       69.73       86.05     12.31 o 
  14  11   2        3.07        7.72      5.26 o 
  15  11   2        3.76        9.03      6.13 o 
   0  12   2      530.02      529.96     33.00 o 
   1  12   2        6.65       11.35      7.36 o 
   2  12   2       35.24       26.59      8.52 o 
   3  12   2      477.16      441.00     19.21 o 
   4  12   2     2073.44     2173.41     36.43 o 
   5  12   2      457.22      467.30     18.23 o 
   6  12   2     4326.21     4243.26     55.00 o 
   7  12   2      273.66      330.29     16.32 o 
   8  12   2     1487.87     1436.59     30.39 o 
   9  12   2      718.51      743.43     22.18 o 
  10  12   2      293.24      351.18     16.22 o 
  11  12   2      319.61      320.57     17.20 o 
  12  12   2      301.43      374.20     20.17 o 
  13  12   2      125.58      165.06     14.24 o 
   1  13   2     2231.55     2460.33     50.75 o 
   2  13   2     1046.20     1062.37     36.08 o 
   3  13   2      249.72      237.27     18.47 o 
   4  13   2      158.89      140.75     15.35 o 
   5  13   2     1423.07     1417.84     33.54 o 
   6  13   2       18.50       19.20      6.92 o 
   7  13   2      542.64      617.85     21.60 o 
   8  13   2        0.48       11.23      9.03 o 
   9  13   2       32.16       41.82      7.92 o 
  10  13   2      141.45      156.96     12.13 o 
   0  14   2     1394.46     1500.49     57.65 o 
   1  14   2      164.67      179.83     16.98 o 
   2  14   2      558.51      586.56     27.54 o 
   3  14   2        2.30        6.99      7.76 o 
   4  14   2       68.24       69.24     11.51 o 
   5  14   2       59.63       75.81     11.78 o 
   6  14   2      127.12      137.50     15.15 o 
   1   1   3    11089.64    12865.95     86.71 o 
   2   1   3      815.18      876.78     10.30 o 
   3   1   3    10764.97    11565.00     85.09 o 
   4   1   3     3299.66     3604.45     24.35 o 
   5   1   3     8532.74     8931.39     51.21 o 
   6   1   3     6120.26     6055.01     35.79 o 
   7   1   3     3154.92     3321.04     33.58 o 
   8   1   3     8663.05     8654.37     47.87 o 
   9   1   3      259.55      268.66      5.59 o 
  10   1   3     2322.22     2527.16     19.91 o 
  11   1   3    15681.18    15410.70     85.03 o 
  12   1   3       59.38       48.04      3.73 o 
  13   1   3     4318.08     4263.73     30.95 o 
  14   1   3     2835.46     2636.03     26.59 o 
  15   1   3      200.44      218.71      9.68 o 
  16   1   3      567.49      596.47     14.91 o 
  17   1   3     1561.58     1587.41     24.42 o 
  18   1   3        1.43       -2.30      4.06 o 
  19   1   3      380.33      284.56     14.67 o 
  20   1   3       39.57       41.49      7.69 o 
  21   1   3      534.38      524.90     25.23 o 
  22   1   3      169.37      175.45     24.75 o 
  23   1   3     2299.64     2566.70     80.50 o 
   0   2   3     8523.03     9178.15     91.09 o 
   1   2   3        8.14       52.03      3.11 o 
   2   2   3     9920.14     9584.29     55.96 o 
   3   2   3    24308.51    25415.71    139.39 o 
   4   2   3     5015.62     5642.61     40.82 o 
   5   2   3      323.09      258.46      6.22 o 
   6   2   3     6586.56     7303.10     46.67 o 
   7   2   3     2426.51     2879.51     21.05 o 
   8   2   3      432.60      528.75      7.91 o 
   9   2   3     4210.16     3810.38     29.41 o 
  10   2   3     8297.15     8541.12     58.01 o 
  11   2   3     2045.04     2046.90     18.04 o 
  12   2   3     3305.02     3296.99     25.35 o 
  13   2   3     4786.38     4482.57     33.97 o 
  14   2   3      305.37      286.69      9.31 o 
  15   2   3     4656.92     4780.69     45.79 o 
  16   2   3     1173.85     1182.58     22.68 o 
  17   2   3       94.21       45.47      5.91 o 
  18   2   3     2853.69     2966.66     36.39 o 
  19   2   3      981.09      930.16     21.21 o 
  20   2   3        1.46        8.85      9.69 o 
  21   2   3       65.18      110.12     26.97 o 
  22   2   3      322.16      269.24     31.76 o 
   1   3   3     5686.62     5572.83     40.32 o 
   2   3   3     7056.97     7239.04     47.49 o 
   3   3   3     4061.40     4737.36     32.81 o 
   4   3   3    15903.97    16082.30     96.95 o 
   5   3   3    39503.19    41971.64    217.89 o 
   6   3   3       63.91       73.23      3.19 o 
   7   3   3    20103.40    19929.71    100.14 o 
   8   3   3     3902.22     3813.82     26.98 o 
   9   3   3     1029.88     1012.04     11.86 o 
  10   3   3     4242.66     4388.54     31.42 o 
  11   3   3     1060.37      989.53     12.70 o 
  12   3   3      259.24      246.43      7.64 o 
  13   3   3      164.48      158.88      6.82 o 
  14   3   3     2217.04     2324.19     26.42 o 
  15   3   3     7580.50     7132.44     60.95 o 
  16   3   3     2112.91     2214.35     29.39 o 
  17   3   3     7958.16     7842.50     78.55 o 
  18   3   3      106.99       91.18      9.21 o 
  19   3   3     1587.74     1870.97     33.48 o 
  20   3   3      712.14      750.30     30.50 o 
  21   3   3       88.76      114.82     20.38 o 
  22   3   3      617.75      666.51     41.28 o 
   0   4   3      740.27      784.83     15.00 o 
   1   4   3     3499.12     3584.14     35.14 o 
   2   4   3       68.88      140.84      4.48 o 
   3   4   3     3631.41     3668.98     27.29 o 
   4   4   3      603.26      632.84      8.99 o 
   5   4   3       71.73       21.75      2.28 o 
   6   4   3     8803.43     8776.02     60.24 o 
   7   4   3     3092.67     3201.93     25.05 o 
   8   4   3     2576.07     2561.09     20.84 o 
   9   4   3     4226.74     3922.42     31.58 o 
  10   4   3       26.38       36.53      3.64 o 
  11   4   3      592.38      607.90     10.89 o 
  12   4   3      414.23      375.42      9.50 o 
  13   4   3     1972.37     1689.32     24.92 o 
  14   4   3     1751.06     1711.16     25.97 o 
  15   4   3      308.31      346.34     14.43 o 
  16   4   3        0.04        0.71      4.75 o 
  17   4   3       20.23       49.17      7.38 o 
  18   4   3     1019.41      958.40     23.68 o 
  19   4   3       90.49       91.93     10.16 o 
  20   4   3      124.86      141.14     12.62 o 
  21   4   3      382.39      425.58     24.27 o 
  22   4   3        2.23        7.08     10.99 o 
   1   5   3       27.01      125.28      4.30 o 
   2   5   3     7731.98     8411.96     57.44 o 
   3   5   3      695.93      707.09     10.22 o 
   4   5   3       13.69       23.04      2.72 o 
   5   5   3     9898.83    10346.69     65.80 o 
   6   5   3      212.42      139.04      4.67 o 
   7   5   3    19487.57    20065.87    107.61 o 
   8   5   3     1376.74     1319.52     20.05 o 
   9   5   3     7778.71     8030.74     60.34 o 
  10   5   3     1213.45     1080.27     19.88 o 
  11   5   3      347.14      257.54      9.49 o 
  12   5   3      276.13      306.61     10.60 o 
  13   5   3      979.40      948.16     17.46 o 
  14   5   3        0.65       -4.14      6.59 o 
  15   5   3     3743.40     3677.76     47.59 o 
  16   5   3      599.55      553.45     17.81 o 
  17   5   3     1980.48     1920.50     34.07 o 
  18   5   3      341.95      369.43     16.76 o 
  19   5   3      629.98      629.65     22.86 o 
  20   5   3      165.35      185.49     14.58 o 
  21   5   3      194.73      184.33     17.49 o 
   0   6   3     4825.72     5127.76     49.88 o 
   1   6   3     1232.00     1073.88     12.39 o 
   2   6   3     2362.10     2635.50     21.77 o 
   3   6   3     6339.60     5993.98     40.53 o 
   4   6   3        1.64        4.94      2.46 o 
   5   6   3     2090.13     1934.68     19.73 o 
   6   6   3      267.22      258.69      8.64 o 
   7   6   3     1298.48     1268.63     17.37 o 
   8   6   3        0.37        8.63      3.60 o 
   9   6   3     8335.16     8458.24     79.55 o 
  10   6   3       28.15       26.47      4.35 o 
  11   6   3     2007.24     1973.34     25.79 o 
  12   6   3      592.86      483.95     12.90 o 
  13   6   3     1410.49     1441.44     24.67 o 
  14   6   3      114.30      100.10      8.37 o 
  15   6   3     2664.70     2618.45     36.17 o 
  16   6   3      538.91      523.19     18.32 o 
  17   6   3       62.28       73.67      8.65 o 
  18   6   3      103.08       86.53      9.15 o 
  19   6   3      412.69      451.32     21.34 o 
  20   6   3        0.93        1.11      6.29 o 
  21   6   3      201.96      265.18     20.93 o 
   1   7   3    19797.84    19302.65    108.73 o 
   2   7   3     3081.75     2941.97     29.66 o 
   3   7   3       18.88       17.38      3.24 o 
   4   7   3     6667.41     6379.22     50.88 o 
   5   7   3       32.94       67.56      6.35 o 
   6   7   3       23.72       32.79      4.58 o 
   7   7   3       36.21       63.37      5.68 o 
   8   7   3     5701.11     5681.13     46.73 o 
   9   7   3      221.76      260.65      9.63 o 
  10   7   3     1050.17      964.22     17.87 o 
  11   7   3     9938.60     9827.53     71.94 o 
  12   7   3        7.65       32.85      5.45 o 
  13   7   3     8952.59     8967.15     82.72 o 
  14   7   3      815.79      886.14     20.25 o 
  15   7   3      178.60      182.68     11.30 o 
  16   7   3     1636.77     1604.32     31.88 o 
  17   7   3      170.48      168.97     12.24 o 
  18   7   3      197.51      219.54     14.43 o 
  19   7   3      504.72      419.06     21.48 o 
  20   7   3      712.51      784.55     37.96 o 
   0   8   3     2709.11     2890.77     41.77 o 
   1   8   3        1.16        2.19      3.18 o 
   2   8   3      510.51      528.34     10.65 o 
   3   8   3     4390.35     4110.44     38.13 o 
   4   8   3      180.84      184.51      8.33 o 
   5   8   3     3840.53     3641.12     36.27 o 
   6   8   3     1263.86     1217.91     19.55 o 
   7   8   3     2437.03     2350.98     28.70 o 
   8   8   3      935.67      902.30     18.51 o 
   9   8   3     1537.26     1390.28     20.88 o 
  10   8   3      464.02      437.16     16.65 o 
  11   8   3      188.08      188.40      9.41 o 
  12   8   3      740.03      754.91     17.36 o 
  13   8   3        9.87       27.25      6.06 o 
  14   8   3      131.19      147.02     10.61 o 
  15   8   3       37.49       28.73      6.22 o 
  16   8   3      100.12       89.53      9.64 o 
  17   8   3      137.74      201.97     13.96 o 
  18   8   3      485.00      492.48     20.65 o 
  19   8   3       61.87       73.19     10.83 o 
   1   9   3      134.66      145.09      7.59 o 
   2   9   3       33.04       33.16      5.87 o 
   3   9   3     4505.96     4399.56     48.61 o 
   4   9   3     3001.19     2914.65     32.31 o 
   5   9   3     5336.35     5434.16     49.18 o 
   6   9   3        2.09        1.62      4.07 o 
   7   9   3     1552.81     1523.76     23.37 o 
   8   9   3      788.68      779.46     16.77 o 
   9   9   3      348.47      364.01     12.15 o 
  10   9   3        1.77        2.38      3.97 o 
  11   9   3      848.74      888.50     17.71 o 
  12   9   3        6.10        5.69      4.26 o 
  13   9   3     1723.50     1642.41     29.52 o 
  14   9   3      190.92      197.60     12.29 o 
  15   9   3      965.48      932.53     22.68 o 
  16   9   3      400.08      410.08     18.93 o 
  17   9   3      395.20      415.20     19.51 o 
  18   9   3      281.29      304.40     19.41 o 
   0  10   3      260.21      390.30     37.60 o 
   1  10   3       17.14       22.25      5.63 o 
   2  10   3       85.63       70.92      7.51 o 
   3  10   3      175.62      169.28     12.91 o 
   4  10   3      910.33      933.03     21.24 o 
   5  10   3        0.08        3.64      5.21 o 
   6  10   3      580.29      591.64     17.71 o 
   7  10   3      228.55      176.36     10.66 o 
   8  10   3      235.60      217.82     11.23 o 
   9  10   3      840.23      820.12     17.37 o 
  10  10   3      350.50      365.90     14.07 o 
  11  10   3      725.46      746.34     23.43 o 
  12  10   3     1075.29     1067.08     23.83 o 
  13  10   3      746.09      797.23     20.92 o 
  14  10   3       71.19       82.29      8.53 o 
  15  10   3      230.54      296.58     15.32 o 
  16  10   3        5.97       14.12      6.62 o 
   1  11   3       26.25       21.86      7.39 o 
   2  11   3      425.03      455.60     15.84 o 
   3  11   3      982.45      977.12     22.38 o 
   4  11   3      798.95      736.74     19.94 o 
   5  11   3     6244.12     6234.90     71.44 o 
   6  11   3      491.48      548.02     18.21 o 
   7  11   3     4341.01     4230.92     53.43 o 
   8  11   3        1.90       24.79      7.29 o 
   9  11   3      770.15      793.30     23.89 o 
  10  11   3       79.34       79.64      8.38 o 
  11  11   3       20.35       38.22      6.30 o 
  12  11   3       18.90       16.08      5.59 o 
  13  11   3       51.50       81.23      8.58 o 
  14  11   3       80.95       85.42      8.76 o 
  15  11   3     1454.07     1512.68     34.15 o 
   0  12   3     1362.70     1308.57     48.39 o 
   1  12   3      384.20      325.82     26.39 o 
   2  12   3      624.00      577.30     29.15 o 
   3  12   3     2155.53     2063.94     39.01 o 
   4  12   3      256.02      279.76     14.97 o 
   5  12   3      528.93      503.15     18.86 o 
   6  12   3     1852.07     1796.57     33.59 o 
   7  12   3      624.76      651.51     20.87 o 
   8  12   3      673.48      688.34     20.83 o 
   9  12   3      818.49      887.64     26.03 o 
  10  12   3        0.04       19.04      5.68 o 
  11  12   3       47.36       56.00      7.96 o 
  12  12   3      198.60      248.44     16.54 o 
  13  12   3      150.61      180.50     14.72 o 
   1  13   3     2702.05     2685.20     53.28 o 
   2  13   3      469.21      454.10     23.56 o 
   3  13   3      217.72      199.60     16.95 o 
   4  13   3      596.33      603.48     26.49 o 
   5  13   3       44.64       26.74      7.91 o 
   6  13   3       14.20       31.86      6.98 o 
   7  13   3       25.17       28.51      8.35 o 
   8  13   3      541.78      531.99     23.75 o 
   9  13   3     1476.70     1472.73     35.34 o 
  10  13   3      274.35      302.27     19.59 o 
   0  14   3      957.16     1006.42     47.36 o 
   1  14   3      109.73      128.36     15.31 o 
   2  14   3      454.41      459.48     25.05 o 
   3  14   3      117.64      103.02     13.61 o 
   4  14   3      206.60      188.91     17.24 o 
   5  14   3       56.24       54.28     11.03 o 
   6  14   3     1404.01     1423.81     39.99 o 
   0   0   4    12627.30    12351.17    146.56 o 
   1   0   4     1724.33     1557.41     20.08 o 
   2   0   4    21762.66    24705.26    233.15 o 
   3   0   4    45583.73    50421.96    682.21 o 
   4   0   4    60340.81    61331.45    692.69 o 
   5   0   4      100.03       77.25      4.13 o 
   6   0   4    28028.34    30297.85    250.93 o 
   7   0   4      204.92      146.19      6.50 o 
   8   0   4     7263.86     7211.88     58.38 o 
   9   0   4        0.70        3.34      2.70 o 
  10   0   4      144.77      185.05      7.65 o 
  11   0   4      579.91      568.60     12.44 o 
  12   0   4      890.55      568.92     12.94 o 
  13   0   4      250.52      232.46     11.20 o 
  14   0   4     4315.04     4028.84     49.20 o 
  15   0   4      230.98      207.43     11.71 o 
  16   0   4      597.13      663.28     29.50 o 
  17   0   4        4.96        0.13      6.01 o 
  18   0   4     1143.03     1342.73     41.96 o 
  19   0   4      173.74      159.03     16.51 o 
  20   0   4     1202.69     1383.75     41.33 o 
  21   0   4        5.44        2.21      8.17 o 
  22   0   4      887.96      989.79     46.50 o 
  23   0   4        2.98       24.69     12.89 o 
   1   1   4     5743.82     5957.64     47.79 o 
   2   1   4    33993.19    35155.54    237.98 o 
   3   1   4        4.21       -2.69      1.79 o 
   4   1   4     1571.59     1645.06     15.11 o 
   5   1   4    49878.94    52959.04    454.88 o 
   6   1   4     5135.81     5297.34     33.71 o 
   7   1   4     4836.31     5009.15     46.28 o 
   8   1   4       26.75       40.15      2.79 o 
   9   1   4     5492.75     6048.21     40.64 o 
  10   1   4     2517.84     2608.40     20.43 o 
  11   1   4     5619.69     5683.93     41.83 o 
  12   1   4      165.18      156.14      5.53 o 
  13   1   4      421.71      447.62      9.91 o 
  14   1   4     1939.00     1815.21     22.69 o 
  15   1   4       17.46       20.03      4.11 o 
  16   1   4        6.40       10.35      4.95 o 
  17   1   4     1214.77     1194.55     21.53 o 
  18   1   4       86.31       96.17      8.26 o 
  19   1   4      663.85      761.82     21.12 o 
  20   1   4        1.74        1.33      4.85 o 
  21   1   4      213.56      205.87     16.95 o 
  22   1   4      261.63      273.66     23.46 o 
  23   1   4      181.03      222.48     26.95 o 
   0   2   4    22521.90    25662.01    242.68 o 
   1   2   4     4801.66     5651.21     46.61 o 
   2   2   4    10160.02    11179.60     78.26 o 
   3   2   4      761.18      725.44     10.36 o 
   4   2   4       18.14       16.58      2.68 o 
   5   2   4       18.27        1.88      1.94 o 
   6   2   4     4238.69     5091.50     35.10 o 
   7   2   4      179.42      158.55      4.69 o 
   8   2   4     8243.88     8014.30     47.80 o 
   9   2   4     4528.96     4081.11     28.87 o 
  10   2   4     2306.71     2227.89     19.65 o 
  11   2   4     3082.36     3073.68     26.08 o 
  12   2   4     1691.53     1632.83     17.36 o 
  13   2   4      361.35      337.81      8.96 o 
  14   2   4       12.18       14.01      3.99 o 
  15   2   4      488.73      442.21     12.78 o 
  16   2   4      450.03      475.73     13.42 o 
  17   2   4      250.25      296.82     12.62 o 
  18   2   4     3905.91     3857.12     67.49 o 
  19   2   4      190.12      177.42     11.16 o 
  20   2   4     1825.37     1795.77     47.42 o 
  21   2   4      671.25      699.21     30.24 o 
  22   2   4      505.04      526.51     38.98 o 
   1   3   4      506.85      352.57      7.48 o 
   2   3   4     4898.19     4854.64     36.71 o 
   3   3   4      587.97      583.32      8.12 o 
   4   3   4       53.44       54.42      3.12 o 
   5   3   4     8674.57     8884.08     52.59 o 
   6   3   4       18.33        6.92      1.90 o 
   7   3   4     1873.86     1812.99     17.54 o 
   8   3   4        3.35        3.64      2.21 o 
   9   3   4     1156.88     1132.94     12.85 o 
  10   3   4      729.15      672.87     10.14 o 
  11   3   4     8064.35     7776.44     49.62 o 
  12   3   4        8.53       16.07      3.09 o 
  13   3   4     2862.00     2789.24     28.83 o 
  14   3   4      699.97      598.59     14.38 o 
  15   3   4      109.20       99.50      7.50 o 
  16   3   4       25.47       16.30      4.68 o 
  17   3   4     1624.03     1601.14     29.94 o 
  18   3   4       38.92       48.43      7.73 o 
  19   3   4     2290.79     2242.27     37.64 o 
  20   3   4      539.61      609.15     22.00 o 
  21   3   4        6.35        9.52     15.80 o 
  22   3   4      909.89      941.55     48.04 o 
   0   4   4     1341.95     1173.91     21.89 o 
   1   4   4    10690.43    11821.36     85.84 o 
   2   4   4     8668.94     8952.46     62.91 o 
   3   4   4    18582.54    19732.29    113.49 o 
   4   4   4    13792.64    14564.26     92.05 o 
   5   4   4       77.10       51.19      3.04 o 
   6   4   4     5739.94     5350.89     38.50 o 
   7   4   4     1875.33     1892.34     20.96 o 
   8   4   4     2136.07     2114.67     19.28 o 
   9   4   4     4326.16     4185.76     33.51 o 
  10   4   4     3919.76     3974.19     34.02 o 
  11   4   4      148.32      154.24      6.80 o 
  12   4   4        6.31       11.62      3.40 o 
  13   4   4     1032.44     1016.32     17.57 o 
  14   4   4      668.16      695.44     18.24 o 
  15   4   4      602.03      603.49     19.28 o 
  16   4   4     5026.76     4924.38     57.77 o 
  17   4   4       87.59      143.16     11.06 o 
  18   4   4     2405.29     2211.46     37.16 o 
  19   4   4      315.33      312.42     15.96 o 
  20   4   4     1108.86     1129.01     27.06 o 
  21   4   4     1136.47     1240.85     33.03 o 
  22   4   4       74.38       85.29     14.44 o 
   1   5   4       36.91       56.47      4.37 o 
   2   5   4     1782.77     1749.41     18.44 o 
   3   5   4       52.92       40.46      3.32 o 
   4   5   4      161.57      129.24      5.05 o 
   5   5   4      771.05      705.62     10.58 o 
   6   5   4       29.68       43.70      2.97 o 
   7   5   4      140.16      275.13      7.76 o 
   8   5   4      349.57      366.33      9.56 o 
   9   5   4      876.57      914.81     13.18 o 
  10   5   4        2.87        5.58      3.39 o 
  11   5   4      229.75      179.26      8.35 o 
  12   5   4      436.73      428.33     14.86 o 
  13   5   4      538.29      503.29     14.05 o 
  14   5   4      381.08      328.22     14.41 o 
  15   5   4        5.08        3.09      5.44 o 
  16   5   4      412.96      340.78     15.61 o 
  17   5   4        0.35        0.80      4.96 o 
  18   5   4        6.10        8.74      5.77 o 
  19   5   4       61.08       38.38      7.15 o 
  20   5   4       76.11       63.82      9.77 o 
  21   5   4       39.71       12.40      7.36 o 
   0   6   4     7810.32     7459.35     75.28 o 
   1   6   4     2810.68     3022.99     26.09 o 
   2   6   4     4616.17     4530.13     36.93 o 
   3   6   4    11092.49    11110.85     70.97 o 
   4   6   4     6919.26     6829.22     48.23 o 
   5   6   4     1237.52     1237.05     15.34 o 
   6   6   4     4714.66     4919.38     45.01 o 
   7   6   4     3447.49     3519.28     32.20 o 
   8   6   4     3176.93     3111.86     32.06 o 
   9   6   4     3979.70     3915.17     40.82 o 
  10   6   4     5141.00     4979.22     42.24 o 
  11   6   4       10.42       14.21      4.17 o 
  12   6   4     3868.06     3630.25     41.53 o 
  13   6   4      601.02      578.70     18.71 o 
  14   6   4      410.78      392.21     14.20 o 
  15   6   4      484.67      511.98     17.97 o 
  16   6   4      540.74      529.40     18.87 o 
  17   6   4       15.78       38.49      7.15 o 
  18   6   4      577.68      625.93     24.18 o 
  19   6   4      226.66      213.86     14.12 o 
  20   6   4      202.13      221.27     18.38 o 
  21   6   4      190.19      234.62     19.05 o 
   1   7   4     2612.56     2449.20     23.26 o 
   2   7   4       22.74       24.17      3.76 o 
   3   7   4      109.47       94.25      5.35 o 
   4   7   4      433.67      462.44     11.11 o 
   5   7   4     1770.97     1647.17     21.54 o 
   6   7   4      530.71      534.71     12.21 o 
   7   7   4     1252.75     1143.40     17.38 o 
   8   7   4      107.59       87.85      6.18 o 
   9   7   4       64.65       59.95      5.75 o 
  10   7   4       35.76       41.71      5.38 o 
  11   7   4      529.73      474.91     12.34 o 
  12   7   4      357.11      319.68     14.02 o 
  13   7   4      166.64      160.28     10.52 o 
  14   7   4        2.41       10.43      4.96 o 
  15   7   4      406.71      375.26     16.85 o 
  16   7   4      469.62      473.00     22.77 o 
  17   7   4      556.43      535.47     20.26 o 
  18   7   4       30.75       45.71      8.94 o 
  19   7   4        0.29       -1.75      6.06 o 
  20   7   4        2.34       -2.41      6.63 o 
   0   8   4    12879.21    12646.82    122.83 o 
   1   8   4     1332.40     1380.77     20.66 o 
   2   8   4     2256.53     2281.49     25.54 o 
   3   8   4    10212.46     9918.65     72.97 o 
   4   8   4       20.79       29.09      4.63 o 
   5   8   4     3468.04     3414.20     35.01 o 
   6   8   4       45.30       50.66      5.60 o 
   7   8   4     1076.22     1082.24     20.86 o 
   8   8   4      121.84      107.36      7.08 o 
   9   8   4     1260.68     1196.98     19.44 o 
  10   8   4     4085.51     3867.68     41.09 o 
  11   8   4        4.58       22.48      4.60 o 
  12   8   4     7529.70     7163.95     69.14 o 
  13   8   4      567.34      658.67     18.09 o 
  14   8   4      646.47      645.24     18.37 o 
  15   8   4     1461.51     1475.29     30.93 o 
  16   8   4       10.20       27.80      6.58 o 
  17   8   4       41.19       68.16      8.80 o 
  18   8   4        5.54        3.10      6.08 o 
  19   8   4     1509.54     1493.19     37.67 o 
   1   9   4     6418.59     6367.42     56.62 o 
   2   9   4       16.64       18.33      5.77 o 
   3   9   4        7.33        4.73      4.59 o 
   4   9   4      330.70      291.07     10.62 o 
   5   9   4     5234.20     5207.48     54.66 o 
   6   9   4      721.81      694.36     15.38 o 
   7   9   4     2082.96     2036.22     27.54 o 
   8   9   4       37.28       26.42      5.17 o 
   9   9   4      287.47      323.93     11.73 o 
  10   9   4      199.15      184.33     10.31 o 
  11   9   4     1851.26     1782.80     30.26 o 
  12   9   4       92.52      111.47      9.54 o 
  13   9   4      994.23     1013.96     23.07 o 
  14   9   4      467.29      458.20     17.26 o 
  15   9   4       12.59       11.31      5.94 o 
  16   9   4      155.32      169.61     13.06 o 
  17   9   4     1232.94     1210.14     29.87 o 
  18   9   4       59.60       88.06     10.16 o 
   0  10   4    12357.79    12079.67    179.58 o 
   1  10   4      195.84      190.52     11.04 o 
   2  10   4     3839.92     3779.16     48.86 o 
   3  10   4       82.98      122.76      9.54 o 
   4  10   4      352.17      375.66     17.13 o 
   5  10   4      912.46      970.12     21.99 o 
   6  10   4      851.08      825.94     20.64 o 
   7  10   4       74.46       80.83      8.02 o 
   8  10   4      565.15      563.74     15.15 o 
   9  10   4      128.42      149.75      9.01 o 
  10  10   4     1397.58     1393.87     27.07 o 
  11  10   4        2.05       13.60      5.22 o 
  12  10   4     1757.49     1802.02     33.52 o 
  13  10   4      408.65      419.25     16.95 o 
  14  10   4      386.07      407.80     17.15 o 
  15  10   4        3.65       11.70      7.95 o 
  16  10   4      323.85      272.86     16.63 o 
   1  11   4      201.20      210.39     16.90 o 
   2  11   4       74.26      104.07     10.09 o 
   3  11   4       49.05       36.91      7.81 o 
   4  11   4       74.50       65.84      9.36 o 
   5  11   4      243.42      241.65     13.65 o 
   6  11   4      123.51      132.21     10.82 o 
   7  11   4       95.90       95.70      9.63 o 
   8  11   4      122.55       90.93      9.41 o 
   9  11   4      122.18      115.77      9.57 o 
  10  11   4        8.10       17.68      7.25 o 
  11  11   4        9.91       10.14      6.12 o 
  12  11   4        3.41       -4.18      7.16 o 
  13  11   4       22.38        7.12      6.79 o 
  14  11   4       21.84       10.26      7.30 o 
  15  11   4       96.15       78.74     10.94 o 
   0  12   4     1082.54      925.57     40.37 o 
   1  12   4      132.37      131.91     14.65 o 
   2  12   4     1186.02     1073.44     50.63 o 
   3  12   4      231.34      270.86     16.08 o 
   4  12   4     1142.16     1168.32     26.25 o 
   5  12   4        0.05       10.78      5.71 o 
   6  12   4      992.04      940.92     26.00 o 
   7  12   4      230.96      251.68     14.65 o 
   8  12   4      880.06      843.90     23.08 o 
   9  12   4      177.02      180.70     11.81 o 
  10  12   4      705.87      807.56     21.52 o 
  11  12   4        0.09       10.96      7.88 o 
  12  12   4      519.37      599.75     24.75 o 
  13  12   4      217.51      203.83     20.55 o 
   1  13   4     2117.95     2021.27     45.63 o 
   2  13   4     1473.81     1602.86     40.38 o 
   3  13   4       99.28      124.72     13.87 o 
   4  13   4      212.70      238.94     18.36 o 
   5  13   4     1510.64     1534.72     35.16 o 
   6  13   4        6.06       26.69      6.63 o 
   7  13   4     1595.20     1578.22     34.45 o 
   8  13   4      121.01      106.37     10.65 o 
   9  13   4       27.00       39.43      7.46 o 
  10  13   4      599.29      619.91     23.04 o 
   0  14   4     2130.46     1968.72     65.95 o 
   1  14   4      264.45      269.08     20.31 o 
   2  14   4     1804.27     1951.19     46.84 o 
   3  14   4      790.89      802.69     30.14 o 
   4  14   4      168.70      181.63     17.24 o 
   5  14   4       53.33       46.13     10.53 o 
   6  14   4      122.14      154.33     18.90 o 
   1   1   5     2064.76     2434.64     21.43 o 
   2   1   5    32832.47    35668.86    216.56 o 
   3   1   5     9430.18    10295.47     79.22 o 
   4   1   5     3402.58     4182.24     47.28 o 
   5   1   5    40141.59    44159.69    293.89 o 
   6   1   5      371.12      496.78      7.52 o 
   7   1   5     9427.43     9694.88     59.93 o 
   8   1   5     1301.10     1476.95     14.32 o 
   9   1   5     1707.20     1350.55     19.35 o 
  10   1   5      557.00      513.14      8.34 o 
  11   1   5     1524.10     1552.80     17.45 o 
  12   1   5      637.90      650.27     12.46 o 
  13   1   5     1748.00     1668.20     21.29 o 
  14   1   5      271.48      306.79     10.00 o 
  15   1   5      778.86      793.89     21.25 o 
  16   1   5      317.05      282.09     11.37 o 
  17   1   5     3051.09     3095.48     39.70 o 
  18   1   5      125.17      165.33     10.84 o 
  19   1   5     1285.88     1299.58     36.62 o 
  20   1   5      247.96      226.46     13.94 o 
  21   1   5      289.16      331.67     16.64 o 
  22   1   5       58.69       70.25     34.10 o 
   0   2   5     8246.32     8180.19     84.35 o 
   1   2   5     5452.29     5352.61     38.73 o 
   2   2   5     6242.77     6481.16     48.89 o 
   3   2   5      446.63      369.78      6.59 o 
   4   2   5      127.20       87.59      3.81 o 
   5   2   5     1673.87     1864.00     29.71 o 
   6   2   5      848.87      843.75     10.70 o 
   7   2   5      762.16      630.68      9.20 o 
   8   2   5     1330.44     1259.56     15.66 o 
   9   2   5     5975.89     6282.86     40.22 o 
  10   2   5      456.27      431.79      7.99 o 
  11   2   5     5750.14     5727.95     41.83 o 
  12   2   5     7934.10     8032.50     59.13 o 
  13   2   5     1165.12     1113.63     17.16 o 
  14   2   5     1056.44      933.99     17.48 o 
  15   2   5     5901.15     5834.10     53.34 o 
  16   2   5     1459.61     1437.19     23.28 o 
  17   2   5       86.37      105.94      8.06 o 
  18   2   5     1859.35     1633.03     26.52 o 
  19   2   5      535.91      553.50     18.74 o 
  20   2   5      192.33      148.84     15.37 o 
  21   2   5      557.01      612.60     25.04 o 
  22   2   5      381.61      405.87     35.17 o 
   1   3   5    26601.21    27915.71    200.70 o 
   2   3   5        8.19        1.73      2.35 o 
   3   3   5     7044.66     7353.54     52.50 o 
   4   3   5       26.55       83.18      4.96 o 
   5   3   5     9718.44     9137.49     68.30 o 
   6   3   5     2965.68     3208.59     26.72 o 
   7   3   5    15001.78    15045.89     97.29 o 
   8   3   5      615.81      519.57      9.24 o 
   9   3   5     2131.60     1975.02     19.07 o 
  10   3   5     2770.54     2418.36     22.25 o 
  11   3   5      102.88      102.92      5.44 o 
  12   3   5       45.86       47.03      4.52 o 
  13   3   5        5.10        5.17      3.52 o 
  14   3   5     1108.75      945.84     18.85 o 
  15   3   5     2705.10     2696.54     32.85 o 
  16   3   5       51.47       19.11      5.16 o 
  17   3   5     5776.81     5814.35     65.10 o 
  18   3   5      337.01      385.83     16.62 o 
  19   3   5     1979.38     1966.87     35.29 o 
  20   3   5     1316.38     1265.79     31.98 o 
  21   3   5      112.75      121.80     22.25 o 
  22   3   5      406.76      346.53     33.93 o 
   0   4   5    26159.30    29575.48    281.74 o 
   1   4   5       17.28       37.70      3.90 o 
   2   4   5     4071.40     3973.59     35.69 o 
   3   4   5     2003.22     1922.02     21.66 o 
   4   4   5     4867.14     4770.40     37.36 o 
   5   4   5       22.35       28.86      2.84 o 
   6   4   5      540.87      615.43      9.05 o 
   7   4   5     1121.12      993.58     18.11 o 
   8   4   5       35.87       37.86      3.36 o 
   9   4   5        0.68        0.95      2.49 o 
  10   4   5      845.65      816.81     13.22 o 
  11   4   5       68.03       98.27      6.34 o 
  12   4   5     4400.51     4253.16     49.44 o 
  13   4   5       28.34       19.79      4.72 o 
  14   4   5      105.70      133.79      9.97 o 
  15   4   5     1678.68     1561.30     28.92 o 
  16   4   5      368.49      308.38     14.83 o 
  17   4   5      148.02      159.00     11.67 o 
  18   4   5       68.27      112.39     10.52 o 
  19   4   5      118.70       96.79     10.15 o 
  20   4   5       31.88       53.47      8.16 o 
  21   4   5       77.50       58.09     13.65 o 
  22   4   5        0.02       -5.74     11.71 o 
   1   5   5     1110.59     1046.35     15.97 o 
   2   5   5        4.19       -0.85      2.41 o 
   3   5   5     3913.19     4025.46     35.35 o 
   4   5   5     7059.65     7227.11     54.27 o 
   5   5   5     8847.40     8843.22     55.75 o 
   6   5   5     1078.22     1116.17     13.11 o 
   7   5   5    12217.87    12233.05     93.29 o 
   8   5   5       26.99       15.30      3.31 o 
   9   5   5     2420.93     2335.73     29.87 o 
  10   5   5        7.45        5.58      3.14 o 
  11   5   5      195.81      185.44      9.43 o 
  12   5   5      345.78      369.82     12.67 o 
  13   5   5      177.68      179.45     11.37 o 
  14   5   5       88.56       72.04      8.40 o 
  15   5   5     2487.54     2327.51     37.17 o 
  16   5   5        9.85        2.64      5.24 o 
  17   5   5      947.86      900.51     25.11 o 
  18   5   5       15.47       16.79      6.18 o 
  19   5   5      591.02      622.53     20.90 o 
  20   5   5      158.73      157.89     12.31 o 
  21   5   5      583.71      548.86     24.34 o 
   0   6   5     2311.43     2421.27     39.51 o 
   1   6   5       80.65       86.87      5.46 o 
   2   6   5       66.00       88.38      5.24 o 
   3   6   5     1770.56     1671.00     19.44 o 
   4   6   5     1230.53     1230.76     16.04 o 
   5   6   5        3.98        4.97      2.67 o 
   6   6   5      192.24      191.52      6.84 o 
   7   6   5     5086.60     4921.83     40.74 o 
   8   6   5       17.39       23.05      4.88 o 
   9   6   5     1191.89     1140.43     18.36 o 
  10   6   5       17.73       35.98      4.54 o 
  11   6   5      414.31      394.52     14.39 o 
  12   6   5      360.05      302.67     12.45 o 
  13   6   5        3.56        4.50      5.74 o 
  14   6   5       32.16       12.09      5.98 o 
  15   6   5      190.68      193.60     12.77 o 
  16   6   5        0.37       -2.92      5.12 o 
  17   6   5      257.28      280.91     15.59 o 
  18   6   5        3.75       -3.26      5.94 o 
  19   6   5      101.57      104.12     10.56 o 
  20   6   5        5.79        3.16      7.56 o 
   1   7   5    13143.39    12639.64     84.80 o 
   2   7   5      406.82      408.92      9.96 o 
   3   7   5     8743.28     8747.10     63.79 o 
   4   7   5     2843.30     3016.37     30.79 o 
   5   7   5      818.46      800.55     14.79 o 
   6   7   5      384.57      461.00     11.65 o 
   7   7   5       25.01       33.67      4.49 o 
   8   7   5      192.28      166.86      8.50 o 
   9   7   5      413.68      437.73     13.44 o 
  10   7   5      387.42      330.79     11.48 o 
  11   7   5     3285.49     3301.40     40.09 o 
  12   7   5      647.76      625.42     16.88 o 
  13   7   5     5180.70     4903.09     57.35 o 
  14   7   5      308.53      299.60     16.22 o 
  15   7   5      512.54      510.33     19.28 o 
  16   7   5     1405.05     1217.38     28.17 o 
  17   7   5       28.96       35.55      7.00 o 
  18   7   5       12.12       17.00      6.34 o 
  19   7   5      147.32      177.17     13.18 o 
  20   7   5      581.09      572.95     25.55 o 
   0   8   5     2044.95     1847.93     37.52 o 
   1   8   5      198.87      194.02     15.31 o 
   2   8   5      650.83      632.61     12.84 o 
   3   8   5     1300.53     1112.19     19.04 o 
   4   8   5        2.84       13.29      3.96 o 
   5   8   5     1441.25     1367.53     20.55 o 
   6   8   5      401.01      365.27     11.63 o 
   7   8   5       66.43       49.91      5.29 o 
   8   8   5     1666.57     1605.83     22.48 o 
   9   8   5     1680.37     1720.90     25.11 o 
  10   8   5       87.58      116.73      8.21 o 
  11   8   5      951.03      906.65     21.37 o 
  12   8   5     1103.71      979.80     21.84 o 
  13   8   5       30.45       41.16      6.87 o 
  14   8   5        4.66        0.65      5.28 o 
  15   8   5      519.72      538.11     20.24 o 
  16   8   5      129.03      149.25     12.09 o 
  17   8   5      439.23      461.49     20.02 o 
  18   8   5      129.30       99.37     10.16 o 
  19   8   5        0.43        4.72      6.02 o 
   1   9   5     7371.25     7480.86     76.39 o 
   2   9   5     2217.27     2376.98     38.50 o 
   3   9   5     3404.86     3240.07     40.44 o 
   4   9   5     1052.47     1036.82     21.62 o 
   5   9   5      537.47      502.87     13.17 o 
   6   9   5       95.30       82.58      6.86 o 
   7   9   5       76.92      103.54      7.60 o 
   8   9   5      568.21      542.13     13.53 o 
   9   9   5      771.49      793.79     16.54 o 
  10   9   5      592.38      586.31     15.59 o 
  11   9   5     4033.24     3819.64     46.71 o 
  12   9   5      302.97      315.35     14.55 o 
  13   9   5     3050.92     2925.50     41.35 o 
  14   9   5      621.69      608.95     21.57 o 
  15   9   5      278.49      313.04     17.02 o 
  16   9   5       16.03       30.72      8.54 o 
  17   9   5        5.49       13.60      8.77 o 
   0  10   5       72.67      124.96     16.96 o 
   1  10   5      190.42      244.45     13.31 o 
   2  10   5     1007.32      986.61     21.35 o 
   3  10   5       42.24       79.12      8.08 o 
   4  10   5       10.57        5.63      5.00 o 
   5  10   5       82.57       79.49      8.28 o 
   6  10   5     2237.14     2171.07     34.42 o 
   7  10   5       83.01       76.84      8.15 o 
   8  10   5        7.04        7.17      4.02 o 
   9  10   5      309.06      321.45     12.35 o 
  10  10   5     1511.93     1362.37     26.47 o 
  11  10   5        2.42       -0.84      5.03 o 
  12  10   5      293.46      293.77     14.71 o 
  13  10   5      844.93      862.14     22.14 o 
  14  10   5       64.54       62.26      8.44 o 
  15  10   5      148.89      146.80     12.42 o 
  16  10   5      217.10      209.77     15.01 o 
   1  11   5     1115.05     1095.64     29.95 o 
   2  11   5      290.67      236.49     16.50 o 
   3  11   5     1214.60     1201.55     25.19 o 
   4  11   5       50.13       52.37      7.58 o 
   5  11   5      989.76      980.93     23.19 o 
   6  11   5       16.13       19.04      6.12 o 
   7  11   5      702.33      668.64     19.83 o 
   8  11   5       62.20       71.03      9.38 o 
   9  11   5      755.98      771.37     20.13 o 
  10  11   5       60.79       71.73      8.79 o 
  11  11   5      659.42      667.71     21.10 o 
  12  11   5      244.36      255.95     14.31 o 
  13  11   5      280.52      289.44     15.13 o 
  14  11   5      521.45      484.64     21.25 o 
   0  12   5      172.23      175.17     21.31 o 
   1  12   5        3.09       -2.70     11.81 o 
   2  12   5       88.63      101.89     12.26 o 
   3  12   5       52.08       41.64      9.50 o 
   4  12   5       53.26       56.28      8.78 o 
   5  12   5       43.04       24.99      7.01 o 
   6  12   5        0.33       -7.80      5.20 o 
   7  12   5       28.33       23.72     10.56 o 
   8  12   5       26.38       48.53      8.46 o 
   9  12   5      118.88      148.56     11.38 o 
  10  12   5        1.52       11.20      6.04 o 
  11  12   5       14.02       12.81      6.86 o 
  12  12   5       30.19       23.07     10.43 o 
   1  13   5     1953.67     1949.01     44.94 o 
   2  13   5      478.29      447.57     23.82 o 
   3  13   5     1342.79     1456.20     39.07 o 
   4  13   5      121.25      123.50     14.04 o 
   5  13   5      217.18      212.65     15.67 o 
   6  13   5       14.25        7.89      6.65 o 
   7  13   5      140.52      149.47     12.18 o 
   8  13   5        0.16       -0.02     11.96 o 
   9  13   5      785.18      811.80     24.76 o 
   0  14   5      299.41      239.59     63.77 o 
   1  14   5       98.94      104.04     18.87 o 
   2  14   5      175.21      220.82     24.42 o 
   3  14   5      837.24      798.44     30.05 o 
   4  14   5      334.47      337.93     27.06 o 
   5  14   5      299.99      316.43     22.03 o 
   0   0   6    34404.95    40266.21    459.00 o 
   1   0   6    14184.84    15609.38    150.97 o 
   2   0   6      266.15      180.86     10.64 o 
   3   0   6    16473.29    18181.33    175.39 o 
   4   0   6     9607.64     9264.55    121.55 o 
   5   0   6    12169.34    12832.47    163.01 o 
   6   0   6     7447.12     7783.10    202.80 o 
   7   0   6      251.88      332.09     16.23 o 
   8   0   6     7723.17     7841.05     75.90 o 
   9   0   6     1516.70     1872.83     24.09 o 
  10   0   6     3810.57     3558.03     48.02 o 
  11   0   6     1401.41     1188.84     25.65 o 
  12   0   6     7021.75     7383.21     84.03 o 
  13   0   6      833.45      917.97     34.36 o 
  14   0   6      656.05      657.08     20.64 o 
  15   0   6     3127.57     3310.35     60.41 o 
  16   0   6      700.45      815.21     24.50 o 
  17   0   6       96.05      105.44     19.62 o 
  18   0   6     4298.55     4255.66     77.02 o 
  19   0   6      772.97      740.69     30.35 o 
  20   0   6     1225.77     1056.10     36.73 o 
  21   0   6      485.82      625.34     33.66 o 
  22   0   6      174.94      199.85     27.54 o 
   1   1   6     9194.59     9324.04     66.85 o 
   2   1   6     9657.02    11199.87     73.47 o 
   3   1   6     6169.61     6450.72     44.61 o 
   4   1   6    32664.05    34787.30    253.57 o 
   5   1   6     5908.41     6534.67     62.23 o 
   6   1   6      701.89      664.21     11.60 o 
   7   1   6     7349.09     7659.54     67.65 o 
   8   1   6    13432.73    14274.55     95.83 o 
   9   1   6     2504.02     2640.31     22.75 o 
  10   1   6     2592.59     2667.81     27.36 o 
  11   1   6      563.14      671.01     12.55 o 
  12   1   6       17.43       31.73      4.46 o 
  13   1   6     1578.02     1662.33     21.59 o 
  14   1   6      264.91      256.54      9.53 o 
  15   1   6      351.30      317.45     10.76 o 
  16   1   6      398.78      520.20     20.24 o 
  17   1   6      658.58      693.33     18.05 o 
  18   1   6       33.77       15.43      5.42 o 
  19   1   6      811.23      816.99     22.53 o 
  20   1   6      465.53      572.00     19.87 o 
  21   1   6        0.84       14.44      5.81 o 
  22   1   6       99.19      178.04     15.48 o 
   0   2   6     1442.31     1293.17     18.62 o 
   1   2   6      139.13      148.19      7.22 o 
   2   2   6     2846.84     3010.83     32.29 o 
   3   2   6       64.83       58.58      3.37 o 
   4   2   6    15664.25    16224.84    104.55 o 
   5   2   6     1337.96     1371.28     16.01 o 
   6   2   6    14706.82    14106.16     87.32 o 
   7   2   6     2041.77     2061.64     19.64 o 
   8   2   6    11135.11    11582.93     72.32 o 
   9   2   6      261.89      221.10      6.18 o 
  10   2   6     3923.74     3718.94     38.90 o 
  11   2   6        3.07        9.10      3.16 o 
  12   2   6      492.08      445.88     10.76 o 
  13   2   6      119.42      127.51      7.06 o 
  14   2   6     2101.51     1944.78     26.58 o 
  15   2   6        3.97        8.40      4.30 o 
  16   2   6     2229.52     2145.47     29.58 o 
  17   2   6      204.99      215.52     12.41 o 
  18   2   6     1996.24     2106.58     30.79 o 
  19   2   6       32.73       48.58      7.62 o 
  20   2   6     1839.71     1994.17     44.95 o 
  21   2   6      123.92      134.31     16.60 o 
  22   2   6      219.95      251.58     18.74 o 
   1   3   6       11.85        7.22      2.86 o 
   2   3   6    13878.48    15372.21    100.45 o 
   3   3   6     2706.75     2831.64     37.66 o 
   4   3   6     5452.42     5532.73     42.03 o 
   5   3   6     3724.77     3881.38     32.13 o 
   6   3   6      253.41      170.43      5.27 o 
   7   3   6     3107.54     3044.65     29.25 o 
   8   3   6     5396.93     5417.68     39.88 o 
   9   3   6     1405.66     1673.94     20.67 o 
  10   3   6     2280.40     2343.20     24.06 o 
  11   3   6      390.23      431.95     10.96 o 
  12   3   6      751.59      743.37     16.32 o 
  13   3   6      535.76      486.15     13.93 o 
  14   3   6     2181.54     2184.88     30.98 o 
  15   3   6       19.22       16.06      5.22 o 
  16   3   6      657.62      707.16     18.05 o 
  17   3   6      692.72      750.90     21.85 o 
  18   3   6       11.54        8.16      6.04 o 
  19   3   6      567.76      603.75     20.19 o 
  20   3   6      977.74     1039.79     31.09 o 
  21   3   6       72.54      107.77     13.29 o 
  22   3   6      936.80     1019.67     45.49 o 
   0   4   6      740.52      673.85     24.60 o 
   1   4   6     1516.82     1490.21     18.68 o 
   2   4   6     8198.17     9007.63     73.72 o 
   3   4   6     7905.84     7772.81     57.65 o 
   4   4   6    16003.11    16172.51    126.15 o 
   5   4   6     4113.23     4014.17     32.50 o 
   6   4   6     6273.13     5904.41     39.82 o 
   7   4   6      158.13      160.17      6.50 o 
   8   4   6     6694.24     6137.17     41.92 o 
   9   4   6      317.34      302.41      8.20 o 
  10   4   6      268.04      284.39      8.36 o 
  11   4   6      234.37      224.00      8.95 o 
  12   4   6        4.45        8.03      4.38 o 
  13   4   6      581.05      617.42     19.66 o 
  14   4   6      836.90      706.20     18.85 o 
  15   4   6      731.20      728.66     19.81 o 
  16   4   6     3132.88     3019.65     43.67 o 
  17   4   6       12.35        7.36      5.73 o 
  18   4   6     2772.70     3094.20     46.25 o 
  19   4   6      754.95      742.90     21.90 o 
  20   4   6     1571.42     1757.32     35.14 o 
  21   4   6     1618.85     1749.28     39.03 o 
   1   5   6     2099.85     1776.33     22.13 o 
   2   5   6     1460.94     1471.52     19.74 o 
   3   5   6     1075.14     1199.31     17.46 o 
   4   5   6        0.62       -1.70      2.44 o 
   5   5   6      377.00      324.68      7.58 o 
   6   5   6      215.79      214.05      6.26 o 
   7   5   6      374.44      368.51      8.89 o 
   8   5   6        5.74        8.26      3.04 o 
   9   5   6      182.00      186.29      8.09 o 
  10   5   6      270.34      284.48     10.92 o 
  11   5   6     2198.54     2203.27     29.62 o 
  12   5   6       40.36       48.26      6.72 o 
  13   5   6     2672.15     2707.47     39.26 o 
  14   5   6      608.64      568.93     18.75 o 
  15   5   6       20.36       41.83      7.41 o 
  16   5   6      542.51      436.83     17.59 o 
  17   5   6      500.29      562.24     19.66 o 
  18   5   6       67.94       51.74      8.08 o 
  19   5   6      756.41      814.28     24.42 o 
  20   5   6      356.65      299.93     16.87 o 
  21   5   6        5.43       16.65      6.40 o 
   0   6   6    13117.88    12653.46    136.61 o 
   1   6   6     1177.89     1340.47     19.93 o 
   2   6   6     6394.92     6222.84     54.73 o 
   3   6   6      899.02      714.91     15.27 o 
   4   6   6      203.25      191.92      7.97 o 
   5   6   6     1309.89     1217.24     16.21 o 
   6   6   6       96.06       89.07      5.40 o 
   7   6   6     9707.43     9563.63     70.88 o 
   8   6   6      911.68      814.12     15.19 o 
   9   6   6     1591.49     1675.57     22.93 o 
  10   6   6     7439.77     7420.42     66.90 o 
  11   6   6      786.17      728.35     17.03 o 
  12   6   6     3168.43     2984.52     41.54 o 
  13   6   6      227.52      243.00     13.53 o 
  14   6   6      325.48      396.28     16.58 o 
  15   6   6      899.15     1016.81     24.63 o 
  16   6   6      269.18      303.47     15.73 o 
  17   6   6      350.47      329.82     16.88 o 
  18   6   6      166.79      129.66     11.28 o 
  19   6   6      338.30      386.67     18.60 o 
  20   6   6      717.31      664.07     23.03 o 
   1   7   6     1042.00     1005.09     17.39 o 
   2   7   6     6857.76     6945.00     56.99 o 
   3   7   6       98.01      105.24      6.56 o 
   4   7   6     3855.37     3883.49     39.26 o 
   5   7   6     1233.87     1220.74     18.57 o 
   6   7   6     1147.32     1152.93     18.25 o 
   7   7   6      105.26       91.59      6.31 o 
   8   7   6     5781.39     5739.71     50.48 o 
   9   7   6     1028.63     1011.65     18.15 o 
  10   7   6     2039.43     2019.69     29.63 o 
  11   7   6      209.55      201.51     11.15 o 
  12   7   6       14.38       19.42      5.61 o 
  13   7   6       17.37       23.75      7.19 o 
  14   7   6     1140.31     1120.54     26.29 o 
  15   7   6       23.94       26.07      6.88 o 
  16   7   6      754.01      754.59     22.31 o 
  17   7   6       63.47       77.99      9.27 o 
  18   7   6       76.95       90.40      9.90 o 
  19   7   6       46.01       69.63      9.13 o 
   0   8   6    23032.09    22766.71    235.01 o 
   1   8   6      283.07      333.61     12.68 o 
   2   8   6     8285.29     8228.51     81.65 o 
   3   8   6      995.65      998.76     18.07 o 
   4   8   6       22.47       23.37      4.71 o 
   5   8   6     1237.90     1139.73     21.36 o 
   6   8   6      341.52      322.03     11.68 o 
   7   8   6     3508.68     3394.00     34.51 o 
   8   8   6      560.05      535.16     13.00 o 
   9   8   6     1880.00     1956.72     27.13 o 
  10   8   6     6696.99     6538.34     63.75 o 
  11   8   6      107.56      132.45      9.97 o 
  12   8   6     9023.10     9266.89     83.66 o 
  13   8   6       57.30       61.08      8.37 o 
  14   8   6     2169.99     2215.90     52.13 o 
  15   8   6      848.67      937.21     24.99 o 
  16   8   6        3.40       20.26      6.23 o 
  17   8   6      511.69      491.34     21.40 o 
  18   8   6        4.37        2.53      5.46 o 
   1   9   6     2475.32     2250.59     37.97 o 
   2   9   6     3136.98     3206.71     60.67 o 
   3   9   6     1441.77     1486.43     28.38 o 
   4   9   6     1918.94     1748.10     28.61 o 
   5   9   6     2861.44     2707.30     40.03 o 
   6   9   6        6.64       14.45      4.70 o 
   7   9   6      797.10      785.57     16.06 o 
   8   9   6     1009.00      970.66     18.01 o 
   9   9   6       45.04       46.79      6.20 o 
  10   9   6      481.78      522.27     16.63 o 
  11   9   6     2287.72     2258.69     34.67 o 
  12   9   6        4.15       12.36      5.54 o 
  13   9   6      942.66      927.66     24.80 o 
  14   9   6     1382.82     1494.43     37.12 o 
  15   9   6      422.80      401.62     18.94 o 
  16   9   6      895.33     1019.65     29.78 o 
  17   9   6      813.88      895.35     25.97 o 
   0  10   6      209.09      198.25     24.55 o 
   1  10   6       20.31       27.29      6.42 o 
   2  10   6     1078.89     1033.73     24.34 o 
   3  10   6        3.15        0.82      4.94 o 
   4  10   6     1387.36     1435.17     27.54 o 
   5  10   6       15.21       16.68      7.79 o 
   6  10   6      749.50      734.07     19.77 o 
   7  10   6       62.16       59.79      8.30 o 
   8  10   6      533.41      503.44     14.34 o 
   9  10   6      292.16      321.22     13.42 o 
  10  10   6      385.51      377.12     17.27 o 
  11  10   6      286.81      329.70     15.15 o 
  12  10   6     1563.37     1518.18     29.18 o 
  13  10   6      154.20      196.19     16.93 o 
  14  10   6     2358.88     2203.71     59.66 o 
  15  10   6      159.39      184.61     14.15 o 
  16  10   6      653.10      655.94     24.04 o 
   1  11   6      191.24      218.05     16.08 o 
   2  11   6        0.40       20.21      7.41 o 
   3  11   6      105.65      107.55     10.64 o 
   4  11   6      192.25      195.23     13.68 o 
   5  11   6      265.63      278.82     14.48 o 
   6  11   6      183.25      193.53     12.54 o 
   7  11   6      115.10      127.40     11.90 o 
   8  11   6      791.62      778.79     20.14 o 
   9  11   6       57.69       62.38      8.66 o 
  10  11   6        0.05       -0.54      5.86 o 
  11  11   6        0.61       16.08      7.77 o 
  12  11   6       50.83       70.14      8.06 o 
  13  11   6       57.81       68.33      9.13 o 
  14  11   6       63.40       75.13     11.01 o 
   0  12   6     3321.46     3355.89    157.67 o 
   1  12   6       77.69       96.28     11.93 o 
   2  12   6     1158.32     1208.54     33.24 o 
   3  12   6      800.10      797.09     27.02 o 
   4  12   6        3.25        8.97      6.80 o 
   5  12   6      622.01      614.39     21.51 o 
   6  12   6       19.42       15.36      6.93 o 
   7  12   6       62.09       68.60      9.03 o 
   8  12   6     1314.60     1325.57     30.50 o 
   9  12   6      265.14      258.87     15.90 o 
  10  12   6     2648.52     2644.74     48.66 o 
  11  12   6        6.45       23.39      7.60 o 
  12  12   6     1272.61     1238.26     33.24 o 
   1  13   6      342.79      385.77     22.41 o 
   2  13   6      971.86     1010.93     31.98 o 
   3  13   6      108.03       97.71     13.04 o 
   4  13   6      683.40      597.65     26.58 o 
   5  13   6      737.01      820.33     52.15 o 
   6  13   6       10.94       12.80      7.42 o 
   7  13   6      641.62      632.64     21.74 o 
   8  13   6      527.88      571.66     22.42 o 
   9  13   6        2.04        5.97      6.29 o 
   0  14   6     3815.07     3989.09     98.99 o 
   1  14   6      518.46      534.27     26.81 o 
   2  14   6     1762.91     1749.45     68.48 o 
   3  14   6      903.38     1036.46     48.60 o 
   4  14   6      100.90      103.01     13.68 o 
   1   1   7     1831.35     1694.08     16.89 o 
   2   1   7     1893.46     2374.15     21.13 o 
   3   1   7    12332.76    11920.06     84.67 o 
   4   1   7    22456.70    24961.16    186.08 o 
   5   1   7    14771.33    15312.23    136.23 o 
   6   1   7     1044.99     1124.20     15.90 o 
   7   1   7    13345.81    13222.99    117.89 o 
   8   1   7     7066.45     7122.66     63.47 o 
   9   1   7     6475.72     6218.90     62.53 o 
  10   1   7       20.36       28.71      4.47 o 
  11   1   7      851.33      783.93     15.79 o 
  12   1   7       59.94       49.51      5.22 o 
  13   1   7       60.38       53.13      5.44 o 
  14   1   7     1103.03     1122.57     19.72 o 
  15   1   7     4403.51     4342.36     71.32 o 
  16   1   7     1115.91     1238.73     23.88 o 
  17   1   7     3622.03     3687.07     58.24 o 
  18   1   7      393.84      386.05     19.17 o 
  19   1   7     1819.91     1927.06     35.56 o 
  20   1   7     1415.28     1487.47     31.58 o 
  21   1   7      511.22      564.89     24.01 o 
  22   1   7       60.38       79.15     17.66 o 
   0   2   7     1278.49     1013.38     34.38 o 
   1   2   7     2821.15     3211.51     29.13 o 
   2   2   7     3906.90     3991.95     31.49 o 
   3   2   7     9095.00    10861.97     73.28 o 
   4   2   7      166.19      143.15      4.87 o 
   5   2   7      184.47      233.69      6.61 o 
   6   2   7     3601.71     3436.34     52.04 o 
   7   2   7     5158.64     5643.03     46.33 o 
   8   2   7      596.16      712.52     10.69 o 
   9   2   7       92.91      101.78      7.55 o 
  10   2   7     1235.10     1013.02     19.03 o 
  11   2   7      465.81      460.88     11.67 o 
  12   2   7     5997.90     5605.81     54.75 o 
  13   2   7      620.91      551.06     13.28 o 
  14   2   7      593.85      684.04     16.65 o 
  15   2   7      303.42      246.27     10.91 o 
  16   2   7     1518.12     1338.60     23.18 o 
  17   2   7        0.02        4.28      4.33 o 
  18   2   7      990.14     1131.65     22.35 o 
  19   2   7      489.45      460.98     18.14 o 
  20   2   7        0.00       -2.07     10.90 o 
  21   2   7      230.09      177.85     16.09 o 
  22   2   7      152.60      193.00     16.74 o 
   1   3   7     1904.51     1874.10     19.55 o 
   2   3   7    13709.96    15252.84    108.23 o 
   3   3   7     4903.83     5189.08     43.58 o 
   4   3   7     2585.33     2634.25     24.66 o 
   5   3   7      630.38      501.91      9.21 o 
   6   3   7      604.00      680.17     10.82 o 
   7   3   7     1001.82     1014.24     13.19 o 
   8   3   7     2880.61     2828.16     26.44 o 
   9   3   7     3276.66     3416.28     32.28 o 
  10   3   7     2260.26     2110.30     39.84 o 
  11   3   7      373.42      458.32     11.54 o 
  12   3   7     4577.15     4183.57     44.02 o 
  13   3   7     1228.10     1434.78     24.03 o 
  14   3   7     5495.10     5187.55     53.64 o 
  15   3   7     3082.18     2916.00     38.17 o 
  16   3   7       19.83       19.60      5.72 o 
  17   3   7     3127.04     2857.20     51.80 o 
  18   3   7      835.00      708.42     26.39 o 
  19   3   7     1801.74     1660.58     32.79 o 
  20   3   7      900.11      939.23     27.66 o 
  21   3   7      926.33      909.84     32.64 o 
   0   4   7      525.99      512.69     15.00 o 
   1   4   7    10602.79    11128.89     83.38 o 
   2   4   7     8958.40     9228.79     66.41 o 
   3   4   7    10663.93    11134.01     77.98 o 
   4   4   7        0.35        2.04      2.83 o 
   5   4   7      299.36      233.04      7.09 o 
   6   4   7     7062.68     7497.34     60.45 o 
   7   4   7       95.38       95.85      4.99 o 
   8   4   7       56.53       67.44      4.21 o 
   9   4   7     3299.36     2929.25     31.82 o 
  10   4   7     2139.65     2156.78     25.24 o 
  11   4   7     2023.52     1856.28     26.81 o 
  12   4   7      466.41      445.46     20.65 o 
  13   4   7      730.05      628.24     16.10 o 
  14   4   7      401.31      420.03     16.13 o 
  15   4   7      595.07      669.41     19.39 o 
  16   4   7        8.46       -0.23      5.19 o 
  17   4   7      113.54      108.86     10.34 o 
  18   4   7     1517.58     1535.46     31.58 o 
  19   4   7      577.12      545.40     20.61 o 
  20   4   7      149.47      201.25     14.12 o 
  21   4   7      509.73      586.82     24.55 o 
   1   5   7     2493.50     2288.26     26.39 o 
   2   5   7       12.79       24.25      4.02 o 
   3   5   7     3636.14     3629.95     35.53 o 
   4   5   7     3700.79     3849.62     35.28 o 
   5   5   7     7607.96     7606.19     58.25 o 
   6   5   7     2909.37     3022.33     26.81 o 
   7   5   7     9223.25     8887.27     68.34 o 
   8   5   7     1578.11     1618.31     19.47 o 
   9   5   7     1397.15     1374.92     23.56 o 
  10   5   7     2010.70     1944.74     27.16 o 
  11   5   7     1154.55     1281.31     28.18 o 
  12   5   7      237.97      231.72     12.63 o 
  13   5   7     2447.10     2475.66     37.79 o 
  14   5   7       12.74       28.35      6.52 o 
  15   5   7     1206.34     1190.54     26.46 o 
  16   5   7       82.76       59.24      8.51 o 
  17   5   7      997.06      957.30     24.84 o 
  18   5   7        5.75       15.28      6.38 o 
  19   5   7      788.95      766.60     22.94 o 
  20   5   7      223.91      243.21     15.77 o 
  21   5   7      573.26      554.95     27.79 o 
   0   6   7     3232.91     3258.71     49.47 o 
   1   6   7      398.59      371.38     10.61 o 
   2   6   7     2395.61     2420.33     28.83 o 
   3   6   7     5220.46     5013.82     47.23 o 
   4   6   7     1428.77     1459.95     18.86 o 
   5   6   7     1412.90     1303.87     17.80 o 
   6   6   7    18294.60    18121.00    117.84 o 
   7   6   7     3252.00     3264.87     30.71 o 
   8   6   7     1978.35     1827.07     25.18 o 
   9   6   7     2365.16     2428.18     31.52 o 
  10   6   7     4515.15     4694.71     60.29 o 
  11   6   7       60.81       75.02      8.17 o 
  12   6   7     4093.80     4002.11     50.58 o 
  13   6   7     1095.58     1135.97     25.29 o 
  14   6   7      819.26      874.99     22.91 o 
  15   6   7     1939.79     2037.35     36.21 o 
  16   6   7     1507.15     1522.70     31.60 o 
  17   6   7      461.42      478.31     19.49 o 
  18   6   7     2645.20     2692.14     46.63 o 
  19   6   7      379.68      377.09     18.68 o 
  20   6   7       80.78       87.90      9.82 o 
   1   7   7      919.10      890.23     17.09 o 
   2   7   7     2761.53     2869.23     31.13 o 
   3   7   7      705.28      721.98     14.23 o 
   4   7   7      399.47      385.55     12.10 o 
   5   7   7     1518.94     1469.76     21.24 o 
   6   7   7      200.11      139.90      7.83 o 
   7   7   7     1308.40     1313.77     20.33 o 
   8   7   7      448.31      476.65     12.53 o 
   9   7   7     1979.39     1928.65     28.53 o 
  10   7   7     2712.69     2771.98     36.00 o 
  11   7   7     2820.09     2664.26     42.04 o 
  12   7   7      143.43      127.44     10.76 o 
  13   7   7     4132.97     3770.30     50.90 o 
  14   7   7      933.52      878.40     23.44 o 
  15   7   7     2164.37     1982.48     36.43 o 
  16   7   7      413.84      460.60     19.43 o 
  17   7   7      132.33      164.12     12.91 o 
  18   7   7       60.92       50.39      8.19 o 
  19   7   7      348.69      415.09     19.90 o 
   0   8   7     1955.67     1987.99     39.88 o 
   1   8   7       29.04       40.50      5.12 o 
   2   8   7     1183.63     1086.77     21.33 o 
   3   8   7       25.69       54.86      6.33 o 
   4   8   7      235.93      271.71     11.57 o 
   5   8   7      129.47      121.31      8.21 o 
   6   8   7     3654.65     3354.70     36.09 o 
   7   8   7        4.36        1.28      4.07 o 
   8   8   7      117.33      104.97      7.62 o 
   9   8   7     1295.37     1185.05     22.90 o 
  10   8   7      928.57      902.85     25.05 o 
  11   8   7      234.63      213.51     12.11 o 
  12   8   7        2.16       -1.65      6.65 o 
  13   8   7       91.85       86.88     12.56 o 
  14   8   7        0.25       12.29      5.75 o 
  15   8   7      352.35      306.67     16.67 o 
  16   8   7        8.54       29.38      7.25 o 
  17   8   7      334.37      308.76     17.53 o 
  18   8   7       20.86       43.91      8.03 o 
   1   9   7     3312.69     3356.66     45.06 o 
   2   9   7     2548.17     2294.64     36.20 o 
   3   9   7        6.56       19.52      5.81 o 
   4   9   7        1.15       -6.28      4.61 o 
   5   9   7       13.28       16.02      4.99 o 
   6   9   7      654.38      652.44     17.56 o 
   7   9   7      230.02      229.22     12.04 o 
   8   9   7      199.85      177.53     10.03 o 
   9   9   7     1458.15     1457.43     26.29 o 
  10   9   7       21.37       25.77      6.58 o 
  11   9   7     6923.45     6804.07     68.57 o 
  12   9   7      176.67      165.59     16.38 o 
  13   9   7     4668.02     4736.61     61.51 o 
  14   9   7       53.14       48.30      7.96 o 
  15   9   7      479.15      472.50     20.54 o 
  16   9   7       11.62       -3.47      6.02 o 
  17   9   7      169.55      153.97     13.06 o 
   0  10   7     2303.36     2125.49     58.00 o 
   1  10   7       75.15       69.32      8.81 o 
   2  10   7       19.35       29.23      6.73 o 
   3  10   7       77.84       89.25      9.42 o 
   4  10   7      252.22      273.36     14.68 o 
   5  10   7       53.76       69.77      8.76 o 
   6  10   7      951.77     1020.88     23.22 o 
   7  10   7      890.24      862.10     20.21 o 
   8  10   7       60.81       84.29      8.42 o 
   9  10   7      207.58      208.76     15.69 o 
  10  10   7      413.72      416.47     16.30 o 
  11  10   7      135.97      141.41     10.65 o 
  12  10   7      403.18      417.65     19.50 o 
  13  10   7       33.48       40.01      7.69 o 
  14  10   7       34.89       49.34      8.55 o 
  15  10   7       11.23        8.25      6.72 o 
   1  11   7     2020.64     1873.23     40.20 o 
   2  11   7     2463.02     2369.77     45.90 o 
   3  11   7     2870.87     2837.61     45.13 o 
   4  11   7     1287.59     1233.56     36.06 o 
   5  11   7       10.58       20.20      7.68 o 
   6  11   7        2.49       -3.63      5.65 o 
   7  11   7        3.15       10.72      5.41 o 
   8  11   7     1651.79     1655.14     32.70 o 
   9  11   7     1942.24     2074.85     54.33 o 
  10  11   7     3023.04     3050.73     51.32 o 
  11  11   7     1990.97     2092.29     38.43 o 
  12  11   7        0.49       16.04      8.34 o 
  13  11   7     1620.85     1682.64     35.84 o 
  14  11   7     1955.25     2027.74     40.52 o 
   0  12   7     1146.66      953.55     42.26 o 
   1  12   7       42.39       43.07      9.84 o 
   2  12   7      230.42      246.96     17.86 o 
   3  12   7       44.54       34.77      8.87 o 
   4  12   7      643.27      559.43     24.57 o 
   5  12   7       10.02       18.02     13.53 o 
   6  12   7     1190.33     1317.89     31.53 o 
   7  12   7      101.22      109.23     10.69 o 
   8  12   7       66.73       79.91      9.63 o 
   9  12   7      106.10      105.40     10.61 o 
  10  12   7      217.51      219.99     15.91 o 
  11  12   7        2.00       -3.29      6.94 o 
   1  13   7      339.94      331.22     21.10 o 
   2  13   7       52.06       52.47     11.43 o 
   3  13   7     1279.33     1263.84     35.89 o 
   4  13   7       64.93       83.01     12.17 o 
   5  13   7      496.58      460.66     24.13 o 
   6  13   7       82.40       97.89     12.73 o 
   7  13   7      165.20      183.81     15.04 o 
   8  13   7       85.91      116.23     16.67 o 
   0  14   7      876.41      902.59     62.70 o 
   1  14   7      290.86      294.55     21.62 o 
   2  14   7        4.96       44.99     12.98 o 
   3  14   7      681.57      702.61     34.43 o 
   0   0   8    23376.30    22527.18    267.33 o 
   1   0   8      774.67      651.02     14.83 o 
   2   0   8      182.18      112.52      7.44 o 
   3   0   8    18001.88    19017.82    185.07 o 
   4   0   8     1447.73     1265.40     25.04 o 
   5   0   8      438.78      524.26     29.27 o 
   6   0   8    23755.64    25035.54    404.54 o 
   7   0   8     9387.81     9777.74    192.49 o 
   8   0   8     5204.92     4906.24     81.51 o 
   9   0   8     2957.77     2836.22     57.47 o 
  10   0   8     4598.51     4605.60    165.25 o 
  11   0   8      104.50       79.20     11.09 o 
  12   0   8     1109.04     1177.78     31.29 o 
  13   0   8      139.45      167.31     12.37 o 
  14   0   8     1147.56     1088.63     27.62 o 
  15   0   8     2949.75     2765.90     48.05 o 
  16   0   8     4161.04     3973.92     61.35 o 
  17   0   8      328.93      270.69     17.28 o 
  18   0   8     2559.18     2575.82     58.68 o 
  19   0   8     3775.57     3946.78     77.40 o 
  20   0   8     1459.71     1491.33     45.41 o 
  21   0   8      871.29      737.42     32.13 o 
  22   0   8        7.57       18.02      8.35 o 
   1   1   8     4534.32     4372.81     34.55 o 
   2   1   8      252.81      188.91      9.75 o 
   3   1   8      134.44      210.79      6.02 o 
   4   1   8      211.15      197.36      7.01 o 
   5   1   8       46.09       23.69      3.33 o 
   6   1   8     2781.90     2965.01     31.64 o 
   7   1   8      225.90      306.73     12.08 o 
   8   1   8      101.36       79.59      7.87 o 
   9   1   8     3829.29     3900.57     50.18 o 
  10   1   8       86.05       78.74      7.61 o 
  11   1   8        5.91       20.55      4.34 o 
  12   1   8       10.34        6.64      3.86 o 
  13   1   8      448.11      413.74     12.86 o 
  14   1   8      497.21      430.30     13.64 o 
  15   1   8     1305.74     1180.69     23.26 o 
  16   1   8      164.78      177.30     12.14 o 
  17   1   8       98.70       98.47      9.63 o 
  18   1   8       51.92       29.27      6.56 o 
  19   1   8      684.62      570.15     22.42 o 
  20   1   8       10.36       10.06      9.38 o 
  21   1   8      113.54      105.39     11.25 o 
  22   1   8       39.55       24.95     10.23 o 
   0   2   8      324.24      347.46     11.65 o 
   1   2   8     1337.12     1434.06     18.53 o 
   2   2   8      910.24      910.42     12.41 o 
   3   2   8      665.26      579.34      8.81 o 
   4   2   8     2928.12     2932.14     33.32 o 
   5   2   8       84.43       48.97      3.37 o 
   6   2   8    12711.43    12516.55     91.42 o 
   7   2   8      174.97      165.94      8.74 o 
   8   2   8     5871.77     5867.03     56.09 o 
   9   2   8        0.38        0.41      4.40 o 
  10   2   8      649.71      603.03     15.06 o 
  11   2   8       13.66        9.71      3.96 o 
  12   2   8      853.92      898.52     17.93 o 
  13   2   8      573.20      480.04     13.72 o 
  14   2   8      974.95      989.02     19.95 o 
  15   2   8     1063.68     1024.35     23.34 o 
  16   2   8     2021.58     1926.89     33.53 o 
  17   2   8       15.86       26.47      6.20 o 
  18   2   8     1777.61     1757.10     33.29 o 
  19   2   8       84.70      106.24     10.14 o 
  20   2   8     1385.46     1363.43     37.62 o 
  21   2   8       91.71      131.34     19.38 o 
   1   3   8     5290.25     5730.77     44.17 o 
   2   3   8     1449.15     1513.27     28.12 o 
   3   3   8      531.28      630.25     11.50 o 
   4   3   8     5350.29     5217.22     43.83 o 
   5   3   8        6.51        8.47      2.76 o 
   6   3   8       14.91        8.06      2.75 o 
   7   3   8      360.62      318.12      8.15 o 
   8   3   8     1489.78     1398.29     20.79 o 
   9   3   8     5690.27     5770.10     68.33 o 
  10   3   8        1.14        1.95      4.08 o 
  11   3   8       81.31       43.72      5.37 o 
  12   3   8      296.07      278.35     11.14 o 
  13   3   8     1513.82     1556.20     33.24 o 
  14   3   8       47.06       60.60      7.45 o 
  15   3   8      111.54      112.71      9.93 o 
  16   3   8        0.27       -7.11      4.74 o 
  17   3   8        3.74        7.09      6.09 o 
  18   3   8       52.10       68.68      9.59 o 
  19   3   8       58.89       45.68      8.42 o 
  20   3   8      338.84      351.94     19.48 o 
  21   3   8      116.01      119.82     12.36 o 
   0   4   8     5259.46     5371.74    113.72 o 
   1   4   8      159.96      123.39      5.90 o 
   2   4   8     7122.40     7309.30     55.51 o 
   3   4   8     1025.90      919.60     14.97 o 
   4   4   8     6219.10     6387.59     53.49 o 
   5   4   8     1571.49     1511.58     18.55 o 
   6   4   8     1797.98     1597.13     19.24 o 
   7   4   8      153.90      180.28      6.70 o 
   8   4   8     1731.15     1603.26     20.78 o 
   9   4   8       85.30      105.09      6.73 o 
  10   4   8     2276.49     2116.15     30.43 o 
  11   4   8      250.64      212.62     10.39 o 
  12   4   8      943.00      920.72     31.70 o 
  13   4   8       19.59       18.32      5.40 o 
  14   4   8      375.59      376.83     15.83 o 
  15   4   8      412.14      336.78     21.59 o 
  16   4   8      658.14      663.38     19.89 o 
  17   4   8      581.14      517.00     19.44 o 
  18   4   8     1589.90     1617.48     32.99 o 
  19   4   8      151.34      201.68     16.51 o 
  20   4   8     1797.30     1745.97     39.32 o 
  21   4   8      626.90      562.61     24.15 o 
   1   5   8     6373.87     6842.65     58.20 o 
   2   5   8      407.12      404.86     11.55 o 
   3   5   8      135.92      101.69      6.04 o 
   4   5   8     4168.08     4326.92     41.47 o 
   5   5   8     4841.60     4616.80     42.92 o 
   6   5   8       31.60       11.15      3.50 o 
   7   5   8     5462.65     5495.44     47.80 o 
   8   5   8     3560.92     3537.80     46.94 o 
   9   5   8      150.30      170.77      8.14 o 
  10   5   8      245.56      214.80     11.70 o 
  11   5   8     2936.35     2867.65     39.82 o 
  12   5   8       15.20       12.31      5.27 o 
  13   5   8     2216.33     2015.95     34.14 o 
  14   5   8      150.61      107.17     10.06 o 
  15   5   8       12.95        9.70      5.57 o 
  16   5   8      970.73      981.92     27.77 o 
  17   5   8     2842.50     2760.08     44.32 o 
  18   5   8       37.74       43.72      7.30 o 
  19   5   8     1720.31     1547.64     33.53 o 
  20   5   8      598.66      575.49     23.03 o 
   0   6   8       10.49       16.97      6.52 o 
   1   6   8     2286.40     2225.85     27.74 o 
   2   6   8    10103.85    10560.37     84.50 o 
   3   6   8     1106.28      968.58     21.06 o 
   4   6   8     8764.19     9183.86     70.53 o 
   5   6   8      773.82      721.83     13.99 o 
   6   6   8       16.84       31.61      4.95 o 
   7   6   8      144.82      152.84      7.94 o 
   8   6   8     3859.81     3748.08     57.11 o 
   9   6   8      124.32      113.04      8.23 o 
  10   6   8     2999.15     3091.81     45.98 o 
  11   6   8      372.72      343.00     14.95 o 
  12   6   8      404.22      486.68     17.80 o 
  13   6   8      263.91      236.75     13.86 o 
  14   6   8     2768.81     2673.94     41.95 o 
  15   6   8       36.46       57.75      8.31 o 
  16   6   8      777.70      716.19     26.60 o 
  17   6   8       28.08       44.08      7.74 o 
  18   6   8       92.26      109.40     11.72 o 
  19   6   8      400.86      411.34     19.62 o 
  20   6   8     1026.94     1102.43     29.22 o 
   1   7   8     3265.00     3070.37     38.01 o 
   2   7   8       29.36       19.63      4.67 o 
   3   7   8      156.06      173.83      8.16 o 
   4   7   8        3.93        4.53      3.75 o 
   5   7   8     3417.66     3287.20     41.65 o 
   6   7   8        7.04        3.33      4.76 o 
   7   7   8     1162.25     1121.79     21.30 o 
   8   7   8      314.94      298.36     12.86 o 
   9   7   8     1947.58     1897.58     28.60 o 
  10   7   8      739.29      762.67     18.19 o 
  11   7   8     1959.46     1769.16     33.59 o 
  12   7   8        0.27       -7.14      4.76 o 
  13   7   8      323.86      313.18     15.84 o 
  14   7   8     1059.98     1171.77     27.39 o 
  15   7   8      139.36      145.24     11.94 o 
  16   7   8      402.93      400.60     18.70 o 
  17   7   8     1344.91     1268.81     30.34 o 
  18   7   8        7.67       16.91      6.90 o 
  19   7   8      538.71      567.22     25.73 o 
   0   8   8     1663.71     1672.33     45.97 o 
   1   8   8       37.69       24.37      4.55 o 
   2   8   8     2252.18     2151.48     27.49 o 
   3   8   8     1269.57     1337.93     23.51 o 
   4   8   8      134.10      128.06      8.87 o 
   5   8   8     1856.32     1885.51     27.07 o 
   6   8   8        5.86        1.74      4.07 o 
   7   8   8      432.35      402.15     14.05 o 
   8   8   8     2919.67     3090.10     52.49 o 
   9   8   8      162.45      169.64     11.21 o 
  10   8   8     3703.17     3547.03     43.50 o 
  11   8   8     1623.08     1557.35     30.68 o 
  12   8   8     1144.56     1120.75     26.41 o 
  13   8   8       61.06       76.32      9.08 o 
  14   8   8     1591.78     1477.52     31.77 o 
  15   8   8        2.03        9.68      5.59 o 
  16   8   8      685.00      656.00     22.63 o 
  17   8   8       84.06      112.03     11.09 o 
  18   8   8       53.30       46.94     11.28 o 
   1   9   8      145.06      148.94     10.92 o 
   2   9   8     1107.36     1122.68     24.67 o 
   3   9   8       51.86       54.05      7.53 o 
   4   9   8      426.53      401.70     15.94 o 
   5   9   8      298.82      301.10     14.26 o 
   6   9   8       66.88       92.56      8.12 o 
   7   9   8      493.74      476.78     14.99 o 
   8   9   8       42.98       40.22      6.83 o 
   9   9   8        0.84       -2.77      6.61 o 
  10   9   8      378.82      364.53     16.24 o 
  11   9   8       20.09       19.80      6.30 o 
  12   9   8        2.21        8.23      5.97 o 
  13   9   8       17.08       27.06      8.25 o 
  14   9   8      100.70      136.51     12.10 o 
  15   9   8      147.88      158.47     13.28 o 
  16   9   8        5.65        1.12      8.91 o 
   0  10   8     5418.45     5500.89    104.02 o 
   1  10   8       22.27       38.51      7.17 o 
   2  10   8     2569.63     2516.35     40.41 o 
   3  10   8       12.28        8.46      6.34 o 
   4  10   8       52.62       60.41      8.61 o 
   5  10   8       26.87       19.10      6.58 o 
   6  10   8       12.11       10.51      5.74 o 
   7  10   8       17.50       30.66      7.29 o 
   8  10   8     1128.51     1058.61     27.01 o 
   9  10   8      645.60      670.45     20.28 o 
  10  10   8     2585.55     2498.47     40.73 o 
  11  10   8      287.60      305.34     18.06 o 
  12  10   8     3157.22     3076.95     52.59 o 
  13  10   8      132.28      145.23     12.30 o 
  14  10   8     1451.88     1421.31     32.80 o 
  15  10   8      761.40      720.14     24.86 o 
   1  11   8      684.38      673.11     23.98 o 
   2  11   8      440.03      434.38     26.67 o 
   3  11   8       32.47       55.31      8.75 o 
   4  11   8        1.49       17.14      7.76 o 
   5  11   8      607.51      579.75     26.59 o 
   6  11   8        3.50       -7.18      5.28 o 
   7  11   8       24.32       23.38      7.50 o 
   8  11   8      233.35      250.02     16.37 o 
   9  11   8       68.17       38.24     14.83 o 
  10  11   8       66.97       54.18     10.02 o 
  11  11   8        1.18       -5.33      7.07 o 
  12  11   8        0.13       -2.83      7.48 o 
  13  11   8       20.04       26.74      8.43 o 
   0  12   8     1298.85     1264.94     48.46 o 
   1  12   8      490.93      485.77     23.20 o 
   2  12   8     1574.70     1571.95     56.94 o 
   3  12   8     2712.95     2704.60     52.02 o 
   4  12   8      639.85      690.46     26.26 o 
   5  12   8      722.17      757.31     23.64 o 
   6  12   8      113.25      101.82     13.96 o 
   7  12   8      865.73      882.90     26.68 o 
   8  12   8      260.60      303.76     18.54 o 
   9  12   8     1651.47     1678.81     43.12 o 
  10  12   8      591.69      683.06     27.84 o 
  11  12   8       61.36      103.57     15.63 o 
   1  13   8      126.76      174.83     15.80 o 
   2  13   8      285.57      314.69     20.81 o 
   3  13   8        4.73       14.10      7.78 o 
   4  13   8      145.00      131.75     14.42 o 
   5  13   8       88.81      106.03     13.19 o 
   6  13   8       85.50       94.46     18.13 o 
   7  13   8       12.12       21.08      7.55 o 
   8  13   8      206.24      196.12     21.21 o 
   1   1   9     1222.33     1200.52     14.77 o 
   2   1   9     1894.10     1744.19     18.49 o 
   3   1   9     5053.54     5054.27     40.93 o 
   4   1   9    10201.79     9782.07     73.06 o 
   5   1   9     3869.37     3869.32     39.19 o 
   6   1   9      240.29      214.99     12.55 o 
   7   1   9     2182.87     2154.44     38.23 o 
   8   1   9     9175.78     9689.06     98.49 o 
   9   1   9    12311.24    12513.43    122.17 o 
  10   1   9     4011.00     4078.76     54.02 o 
  11   1   9     1266.17     1386.44     26.20 o 
  12   1   9      591.04      544.80     15.30 o 
  13   1   9      440.37      519.55     15.29 o 
  14   1   9     1445.28     1541.31     27.42 o 
  15   1   9     3431.30     3418.91     52.61 o 
  16   1   9     3426.87     3489.92     47.55 o 
  17   1   9     1649.75     1655.48     31.78 o 
  18   1   9       46.06       37.69      7.36 o 
  19   1   9      878.06      785.34     25.22 o 
  20   1   9     2795.66     2927.59     51.64 o 
  21   1   9      207.80      183.31     19.63 o 
   0   2   9     3194.00     3285.49     44.33 o 
   1   2   9     6816.82     7391.92     58.31 o 
   2   2   9      469.44      452.03      9.00 o 
   3   2   9        6.17        4.57      2.45 o 
   4   2   9     1380.51     1349.82     15.94 o 
   5   2   9      890.27      886.99     11.14 o 
   6   2   9     1390.05     1342.98     23.59 o 
   7   2   9      498.06      456.08     11.19 o 
   8   2   9     1131.45     1165.47     24.48 o 
   9   2   9       21.36       46.45      7.19 o 
  10   2   9      189.58      222.75     11.43 o 
  11   2   9      160.51      141.53     10.07 o 
  12   2   9      601.32      600.07     18.45 o 
  13   2   9       77.64      124.58      9.30 o 
  14   2   9      143.10      190.51     10.57 o 
  15   2   9      165.45      177.12     11.88 o 
  16   2   9      383.41      377.32     16.33 o 
  17   2   9      321.06      285.69     15.09 o 
  18   2   9      741.03      953.05     24.45 o 
  19   2   9        4.69        5.16      5.38 o 
  20   2   9      160.15      128.16     15.98 o 
  21   2   9       10.13        2.27      7.00 o 
   1   3   9       75.96       51.07      4.49 o 
   2   3   9       17.90        5.51      2.67 o 
   3   3   9    29032.49    30168.58    190.68 o 
   4   3   9      104.05       74.65      4.78 o 
   5   3   9    20037.29    20181.09    131.99 o 
   6   3   9      445.61      422.84      9.05 o 
   7   3   9    11286.72    10620.05     97.61 o 
   8   3   9     3766.47     3610.74     46.78 o 
   9   3   9      733.01      766.20     29.48 o 
  10   3   9      130.80      188.77     11.03 o 
  11   3   9       40.81       21.41      5.74 o 
  12   3   9     1309.47     1283.50     22.30 o 
  13   3   9      616.16      534.64     16.65 o 
  14   3   9      445.10      510.91     16.92 o 
  15   3   9     3299.72     3113.40     48.77 o 
  16   3   9       16.13       26.07      6.53 o 
  17   3   9      574.23      594.95     21.76 o 
  18   3   9      563.77      604.18     22.22 o 
  19   3   9      624.78      727.51     24.43 o 
  20   3   9      454.25      554.61     23.79 o 
  21   3   9      887.51     1013.63     30.08 o 
   0   4   9     8977.47     8515.97     83.84 o 
   1   4   9      537.09      640.26     14.01 o 
   2   4   9      165.45      191.82      7.65 o 
   3   4   9       11.80        7.13      3.22 o 
   4   4   9     2301.07     2129.20     27.70 o 
   5   4   9      592.76      546.15     10.98 o 
   6   4   9     7942.84     8128.83     61.62 o 
   7   4   9     2559.06     2389.10     32.99 o 
   8   4   9     2610.18     2721.53     31.27 o 
   9   4   9        1.64        1.55      4.13 o 
  10   4   9     2063.11     1918.17     31.61 o 
  11   4   9      474.72      452.22     33.19 o 
  12   4   9     3878.00     4019.37     49.11 o 
  13   4   9      456.19      463.89     16.22 o 
  14   4   9      261.32      278.82     15.77 o 
  15   4   9      109.23       89.41     10.27 o 
  16   4   9      900.18      887.22     25.71 o 
  17   4   9        8.69       20.72      6.83 o 
  18   4   9     1429.09     1550.02     53.53 o 
  19   4   9       50.52       49.63     11.40 o 
  20   4   9      660.42      756.92     26.04 o 
   1   5   9     9474.09     9789.41     72.62 o 
   2   5   9      750.48      758.83     13.85 o 
   3   5   9     4550.30     4542.79     46.06 o 
   4   5   9     2302.42     2288.51     27.58 o 
   5   5   9     1992.31     1863.55     23.23 o 
   6   5   9      210.46      209.77      7.93 o 
   7   5   9      661.04      606.05     15.73 o 
   8   5   9     1243.66     1223.71     21.24 o 
   9   5   9      709.02      736.80     18.99 o 
  10   5   9     1929.78     1650.31     34.80 o 
  11   5   9      436.45      437.37     17.71 o 
  12   5   9      231.59      243.02     14.70 o 
  13   5   9      569.99      549.72     20.05 o 
  14   5   9      222.91      214.84     14.74 o 
  15   5   9      313.04      310.83     17.62 o 
  16   5   9       56.49       62.15     10.54 o 
  17   5   9      290.02      294.98     17.95 o 
  18   5   9       99.91      110.23     14.85 o 
  19   5   9     1185.05     1207.73     32.79 o 
  20   5   9       20.92       30.40      8.46 o 
   0   6   9    10697.95    10176.28    116.89 o 
   1   6   9      426.40      396.17     11.51 o 
   2   6   9     6289.55     6044.82     60.28 o 
   3   6   9     3463.63     3329.72     42.81 o 
   4   6   9     1521.31     1445.30     22.01 o 
   5   6   9     1652.62     1608.07     23.42 o 
   6   6   9    15634.75    15464.02    110.65 o 
   7   6   9      178.30      166.07      9.33 o 
   8   6   9     1887.11     1727.78     30.19 o 
   9   6   9       70.20       51.66      8.78 o 
  10   6   9     2923.58     2812.67     48.49 o 
  11   6   9      270.04      245.60     16.30 o 
  12   6   9     4757.93     4734.26     62.82 o 
  13   6   9       41.17       39.21      8.69 o 
  14   6   9     1210.45     1120.43     29.11 o 
  15   6   9       89.48       86.06     10.43 o 
  16   6   9     1216.09     1225.52     32.66 o 
  17   6   9       46.32       51.52      8.90 o 
  18   6   9     2981.79     3271.56     56.38 o 
  19   6   9       34.50       31.55      8.15 o 
   1   7   9    11539.89    11639.31     94.32 o 
   2   7   9      448.09      403.20     12.35 o 
   3   7   9     1300.08     1248.80     21.21 o 
   4   7   9     1543.57     1508.16     24.60 o 
   5   7   9     1640.05     1566.14     37.23 o 
   6   7   9      190.85      176.30      8.90 o 
   7   7   9     2952.55     2971.65     49.83 o 
   8   7   9      116.68      111.60      9.83 o 
   9   7   9      426.88      428.62     16.37 o 
  10   7   9      439.27      401.11     22.64 o 
  11   7   9      849.62      763.58     25.34 o 
  12   7   9      288.78      275.76     24.21 o 
  13   7   9      974.70     1134.94     26.67 o 
  14   7   9      182.84      211.41     13.91 o 
  15   7   9      276.56      324.74     16.96 o 
  16   7   9      337.83      367.09     18.28 o 
  17   7   9      979.38      969.62     35.39 o 
  18   7   9       14.54       -0.66      9.07 o 
   0   8   9        4.96       -3.11      4.99 o 
   1   8   9       11.27        4.96      4.15 o 
   2   8   9      215.72      235.12      9.92 o 
   3   8   9      533.51      512.79     14.80 o 
   4   8   9       21.84       32.32      6.25 o 
   5   8   9      236.02      212.10     10.38 o 
   6   8   9      341.49      371.38     18.26 o 
   7   8   9     2035.36     2124.50     36.70 o 
   8   8   9       72.57       81.40     13.36 o 
   9   8   9      268.02      269.96     14.75 o 
  10   8   9        6.55        4.05      6.74 o 
  11   8   9      510.84      462.54     22.04 o 
  12   8   9        0.17       -8.70      5.80 o 
  13   8   9       53.60       47.20      7.92 o 
  14   8   9       14.17       11.35      5.83 o 
  15   8   9        6.64       -0.70      5.63 o 
  16   8   9      189.53      158.63     13.16 o 
  17   8   9        0.95        6.40     12.18 o 
   1   9   9      725.84      715.30     19.76 o 
   2   9   9     4031.11     3871.92     50.66 o 
   3   9   9     2818.58     2662.32     40.33 o 
   4   9   9      496.20      540.42     19.73 o 
   5   9   9     3159.31     3058.65     37.88 o 
   6   9   9       67.45       75.50      7.64 o 
   7   9   9     1894.44     1766.06     33.82 o 
   8   9   9      409.45      449.19     18.12 o 
   9   9   9     1368.22     1305.60     29.81 o 
  10   9   9     1554.99     1559.82     37.98 o 
  11   9   9      559.55      566.61     24.59 o 
  12   9   9       42.72       43.96     11.77 o 
  13   9   9      801.55      736.28     27.63 o 
  14   9   9      852.26      846.05     29.77 o 
  15   9   9      955.57      903.12     28.28 o 
  16   9   9        0.12      -10.24      6.83 o 
   0  10   9      157.56      162.12     23.64 o 
   1  10   9       17.23       12.78      7.41 o 
   2  10   9       32.43       33.91      7.18 o 
   3  10   9        0.03        0.57      5.51 o 
   4  10   9        3.84       -1.88      5.44 o 
   5  10   9      332.48      293.53     14.49 o 
   6  10   9      122.64      139.30     12.18 o 
   7  10   9      362.21      353.93     17.76 o 
   8  10   9       91.49       78.79      9.66 o 
   9  10   9      214.85      192.01     14.23 o 
  10  10   9      684.40      730.76     36.82 o 
  11  10   9       45.25       48.34     10.59 o 
  12  10   9      305.97      335.26     23.95 o 
  13  10   9      197.73      181.15     17.13 o 
  14  10   9       48.31       52.07     10.92 o 
  15  10   9      102.57       97.27     15.90 o 
   1  11   9      733.82      750.94     25.53 o 
   2  11   9     3868.11     3710.14     60.37 o 
   3  11   9     1936.35     2003.87     37.59 o 
   4  11   9     3818.80     3862.64     64.50 o 
   5  11   9      105.38      120.61     12.83 o 
   6  11   9        2.63       11.23      6.36 o 
   7  11   9      173.58      193.41     16.62 o 
   8  11   9     3582.31     3735.60     76.82 o 
   9  11   9      948.08     1071.19     32.64 o 
  10  11   9     2194.37     2260.59     57.50 o 
  11  11   9      651.82      575.27     31.34 o 
  12  11   9       43.07       58.20     12.60 o 
  13  11   9      773.58      772.90     50.72 o 
   0  12   9      701.06      596.58     35.95 o 
   1  12   9      203.32      230.90     17.30 o 
   2  12   9       21.28        7.08      9.76 o 
   3  12   9      394.08      447.94     22.79 o 
   4  12   9      101.55      114.63     13.06 o 
   5  12   9        0.97       -6.95      9.34 o 
   6  12   9       56.90       48.31      8.59 o 
   7  12   9      396.09      388.52     20.50 o 
   8  12   9       24.80        8.99      7.53 o 
   9  12   9      307.56      333.47     24.99 o 
  10  12   9      132.10      152.18     21.63 o 
   1  13   9     1994.77     1961.07     45.34 o 
   2  13   9      151.70      170.48     16.21 o 
   3  13   9     1683.27     1729.23     42.86 o 
   4  13   9        0.94       -3.86      7.42 o 
   5  13   9       77.25       86.28     23.83 o 
   6  13   9       61.82       84.29     12.38 o 
   7  13   9       55.66       84.69     13.85 o 
   0   0  10      113.65      131.34     10.75 o 
   1   0  10    28494.20    30509.56    254.56 o 
   2   0  10      449.74      629.83     16.07 o 
   3   0  10    39180.70    41956.89    394.19 o 
   4   0  10    11115.83    10439.56    110.13 o 
   5   0  10     2549.24     2511.64     51.47 o 
   6   0  10     5029.29     4495.56     77.21 o 
   7   0  10    20320.50    20473.30    260.12 o 
   8   0  10     7206.82     7938.49    173.78 o 
   9   0  10    12192.36    11815.58    194.87 o 
  10   0  10      430.82      478.22     24.21 o 
  11   0  10      181.94      150.53     16.26 o 
  12   0  10      227.61      149.51     13.94 o 
  13   0  10     1398.95     1148.29     33.04 o 
  14   0  10     4652.45     4478.29     74.67 o 
  15   0  10     6761.32     6740.39     99.86 o 
  16   0  10     1442.32     1542.14     41.81 o 
  17   0  10     1303.83     1371.67     39.99 o 
  18   0  10     1106.80     1293.16     50.61 o 
  19   0  10     1810.00     1750.29     80.54 o 
  20   0  10      493.31      639.38     39.82 o 
  21   0  10      862.80      781.88     41.21 o 
   1   1  10    16577.83    17531.30    115.15 o 
   2   1  10     4512.24     4396.05     36.36 o 
   3   1  10      225.10      206.23      6.43 o 
   4   1  10     3323.29     3507.31     32.35 o 
   5   1  10     1321.87     1429.86     20.20 o 
   6   1  10      140.76      128.39      9.43 o 
   7   1  10     4268.08     4216.26     53.36 o 
   8   1  10     3536.63     3882.71     51.46 o 
   9   1  10     1439.97     1218.26     35.28 o 
  10   1  10     1844.74     1968.00     35.00 o 
  11   1  10      162.58      135.73     11.30 o 
  12   1  10      152.76      163.50     11.12 o 
  13   1  10      120.59       84.74      8.10 o 
  14   1  10      953.42     1076.31     23.33 o 
  15   1  10      288.63      311.95     14.51 o 
  16   1  10     1466.53     1655.21     40.42 o 
  17   1  10       33.29       27.72      7.14 o 
  18   1  10        3.52       -0.17      5.19 o 
  19   1  10      235.43      286.62     20.08 o 
  20   1  10      187.88      249.54     19.24 o 
  21   1  10       27.40       22.44      8.30 o 
   0   2  10    19146.81    18981.96    188.97 o 
   1   2  10        0.01        3.80      2.81 o 
   2   2  10     5257.70     5262.45     42.44 o 
   3   2  10     1844.39     1672.12     19.07 o 
   4   2  10     3542.49     3313.74     29.93 o 
   5   2  10       26.31       16.37      2.84 o 
   6   2  10     4456.76     4428.63     41.81 o 
   7   2  10     2686.86     2482.51     38.11 o 
   8   2  10     3431.03     3312.58     46.45 o 
   9   2  10     2487.53     2266.17     39.08 o 
  10   2  10     3927.20     4000.21     54.83 o 
  11   2  10      390.91      303.04     13.75 o 
  12   2  10     2447.23     2455.17     38.16 o 
  13   2  10      234.88      214.67     11.78 o 
  14   2  10     1523.83     1496.81     38.84 o 
  15   2  10     1251.76     1180.66     28.16 o 
  16   2  10      393.60      404.57     18.51 o 
  17   2  10       26.52       21.79      9.18 o 
  18   2  10      555.68      588.50     22.18 o 
  19   2  10      960.20     1125.99     30.00 o 
  20   2  10      656.45      708.55     31.50 o 
  21   2  10      289.48      317.63     42.55 o 
   1   3  10      337.49      328.52      9.03 o 
   2   3  10     3096.07     2969.01     30.73 o 
   3   3  10       18.89       20.85      3.21 o 
   4   3  10      234.83      123.80      5.32 o 
   5   3  10      191.24      159.27      6.53 o 
   6   3  10     1555.51     1492.32     21.11 o 
   7   3  10        8.88        4.22      3.93 o 
   8   3  10      550.94      548.06     14.86 o 
   9   3  10      465.16      392.49     13.33 o 
  10   3  10     2838.58     2852.46     40.57 o 
  11   3  10      315.79      319.13     14.10 o 
  12   3  10       13.29       18.90      5.87 o 
  13   3  10     2710.69     2644.09     42.25 o 
  14   3  10     1609.92     1745.78     41.46 o 
  15   3  10        2.86       -3.24      5.39 o 
  16   3  10      335.40      365.94     17.99 o 
  17   3  10      107.57      139.94     14.14 o 
  18   3  10        0.13       -7.15      6.70 o 
  19   3  10        4.79       16.09      7.40 o 
  20   3  10       44.65       50.49     13.21 o 
   0   4  10     6009.86     5546.05     69.97 o 
   1   4  10     2284.14     2192.14     24.25 o 
   2   4  10    16882.26    17254.30    115.87 o 
   3   4  10     1913.11     2002.57     24.74 o 
   4   4  10     4324.58     4445.72     39.39 o 
   5   4  10       26.11       22.24      3.76 o 
   6   4  10      134.04      158.61      7.82 o 
   7   4  10      686.85      669.52     14.30 o 
   8   4  10     1115.35     1055.21     24.54 o 
   9   4  10        0.26       -4.13      4.78 o 
  10   4  10     3584.23     3875.24     49.89 o 
  11   4  10      166.72      137.55     11.89 o 
  12   4  10     1905.96     2115.08     48.61 o 
  13   4  10       66.77       53.10      7.99 o 
  14   4  10     1753.62     1821.95     46.11 o 
  15   4  10      118.09      120.10     12.99 o 
  16   4  10      276.97      272.96     18.56 o 
  17   4  10      238.81      243.71     16.41 o 
  18   4  10        3.90       25.26      7.25 o 
  19   4  10       33.54       29.30     11.51 o 
  20   4  10     1215.09     1198.66     36.31 o 
   1   5  10    10045.83    10306.09     76.55 o 
   2   5  10     1747.47     1792.98     24.21 o 
   3   5  10      203.08      207.29      8.77 o 
   4   5  10     1479.20     1443.79     21.37 o 
   5   5  10    18729.84    19025.81    129.00 o 
   6   5  10      128.46      197.06      9.10 o 
   7   5  10     4745.27     4484.10     50.80 o 
   8   5  10     1017.65     1033.52     26.45 o 
   9   5  10     5213.76     4908.98     58.06 o 
  10   5  10      111.91      157.94     13.18 o 
  11   5  10     3083.87     2722.01     57.36 o 
  12   5  10       45.76       48.95      9.49 o 
  13   5  10     2145.81     2176.29     44.04 o 
  14   5  10      152.15      203.34     15.92 o 
  15   5  10        2.16        4.79      6.62 o 
  16   5  10        2.78       15.30      6.93 o 
  17   5  10     3306.45     3289.74     55.25 o 
  18   5  10        3.08        6.63      6.28 o 
  19   5  10     1342.49     1390.90     35.72 o 
   0   6  10      586.84      565.13     19.63 o 
   1   6  10      843.56      930.18     16.50 o 
   2   6  10     3759.77     3765.96     37.52 o 
   3   6  10      263.17      281.33     10.52 o 
   4   6  10     5227.06     5240.42     50.69 o 
   5   6  10       77.49       80.85      6.23 o 
   6   6  10     1976.98     1926.89     30.54 o 
   7   6  10      551.75      519.97     24.66 o 
   8   6  10     2168.81     2209.37     45.23 o 
   9   6  10      771.06      643.32     22.13 o 
  10   6  10      653.02      597.80     21.77 o 
  11   6  10       32.87       19.44      7.34 o 
  12   6  10       29.26       20.42      7.66 o 
  13   6  10     1238.55     1165.26     32.38 o 
  14   6  10      761.22      717.51     26.10 o 
  15   6  10       12.28       19.10      7.88 o 
  16   6  10     1391.73     1373.70     39.72 o 
  17   6  10       16.55       17.82      8.70 o 
  18   6  10      868.92      898.41     31.03 o 
  19   6  10       26.00       69.05     10.64 o 
   1   7  10      203.51      214.20     10.01 o 
   2   7  10     3344.77     3245.95     39.65 o 
   3   7  10        1.28        3.52      5.14 o 
   4   7  10     2724.58     2629.46     37.42 o 
   5   7  10     1127.08     1093.99     22.73 o 
   6   7  10        0.37       -2.28      4.09 o 
   7   7  10     1448.41     1391.77     27.86 o 
   8   7  10      719.54      655.21     22.66 o 
   9   7  10        1.82        3.18      6.17 o 
  10   7  10      102.36      110.60     11.81 o 
  11   7  10      234.99      261.72     17.34 o 
  12   7  10       93.92       99.43     13.89 o 
  13   7  10       42.64       38.81      9.15 o 
  14   7  10      170.53      207.51     17.14 o 
  15   7  10       46.46       53.15     12.34 o 
  16   7  10        5.04       -3.79      7.69 o 
  17   7  10      373.84      390.15     23.63 o 
  18   7  10       47.07       51.59     15.87 o 
   0   8  10      858.69      809.75     25.38 o 
   1   8  10      114.07      109.31      8.27 o 
   2   8  10      673.00      681.11     18.71 o 
   3   8  10       33.04       40.94      5.62 o 
   4   8  10     5863.96     5861.07     55.56 o 
   5   8  10      723.75      676.22     23.77 o 
   6   8  10     5420.89     5271.21     63.30 o 
   7   8  10     2854.32     2690.41     42.04 o 
   8   8  10     5780.62     5320.70     65.09 o 
   9   8  10      595.03      512.59     22.14 o 
  10   8  10      654.35      602.32     24.18 o 
  11   8  10      282.64      201.55     16.71 o 
  12   8  10       34.96       35.31      8.58 o 
  13   8  10        3.68       -2.57      8.13 o 
  14   8  10      878.51      853.00     29.50 o 
  15   8  10        4.44       11.76      8.48 o 
  16   8  10     1359.92     1320.04     38.37 o 
  17   8  10       70.95       81.25     12.43 o 
   1   9  10      179.35      184.85     12.43 o 
   2   9  10      168.62      164.38     11.80 o 
   3   9  10      242.45      241.76     14.98 o 
   4   9  10     1461.24     1407.68     26.69 o 
   5   9  10     1952.67     1944.51     32.35 o 
   6   9  10       54.15       62.72      8.58 o 
   7   9  10      197.32      196.94     13.37 o 
   8   9  10      872.85      918.29     24.76 o 
   9   9  10      543.38      545.11     23.63 o 
  10   9  10      453.56      490.88     23.53 o 
  11   9  10      186.48      197.43     16.66 o 
  12   9  10        8.94        0.51      9.17 o 
  13   9  10       92.75       67.56     11.03 o 
  14   9  10      130.20      184.18     16.76 o 
  15   9  10       29.06       37.58     12.47 o 
  16   9  10      395.50      513.08     31.51 o 
   0  10  10     4011.49     3938.80     85.24 o 
   1  10  10     1931.65     1969.28     40.41 o 
   2  10  10     2163.31     2154.54     37.67 o 
   3  10  10     4751.74     4936.50     62.21 o 
   4  10  10       15.63       10.28      6.01 o 
   5  10  10      742.56      720.59     22.27 o 
   6  10  10       11.66       22.63      6.57 o 
   7  10  10      690.19      798.08     26.34 o 
   8  10  10     1331.76     1295.48     34.30 o 
   9  10  10     3087.03     3068.73     71.26 o 
  10  10  10     2652.77     2672.74     61.47 o 
  11  10  10      172.36      183.47     16.66 o 
  12  10  10     1358.97     1428.24     39.30 o 
  13  10  10     1455.40     1316.80     38.13 o 
  14  10  10      365.97      430.77     25.56 o 
   1  11  10      159.58      143.94     14.08 o 
   2  11  10      221.37      231.82     24.01 o 
   3  11  10       10.65       13.17      7.64 o 
   4  11  10       14.58       11.54      7.42 o 
   5  11  10       61.10       50.74      8.77 o 
   6  11  10       41.29       33.58      8.26 o 
   7  11  10       13.89       10.21      7.54 o 
   8  11  10       57.86       63.03     10.77 o 
   9  11  10        0.72       -4.62      8.26 o 
  10  11  10       88.37      113.53     18.52 o 
  11  11  10       42.95       55.14     12.42 o 
  12  11  10       70.30       97.40     15.66 o 
   0  12  10      674.30      618.28     36.70 o 
   1  12  10      192.18      174.17     15.60 o 
   2  12  10     1180.10     1205.90     34.00 o 
   3  12  10     1336.86     1342.76     35.91 o 
   4  12  10     1448.06     1321.92     50.59 o 
   5  12  10      852.49      884.36     29.03 o 
   6  12  10      780.45      854.28     26.50 o 
   7  12  10      320.31      293.47     20.29 o 
   8  12  10      170.60      191.76     17.49 o 
   9  12  10     1085.99     1217.18     42.43 o 
   1  13  10       74.93       66.23     11.11 o 
   2  13  10      238.09      190.20     16.78 o 
   3  13  10       83.85       79.76     14.34 o 
   4  13  10      225.38      232.78     32.12 o 
   5  13  10       70.80       76.30     13.08 o 
   1   1  11     5106.35     4462.12     37.75 o 
   2   1  11      275.41      191.35      6.75 o 
   3   1  11     9257.28     9463.40     68.16 o 
   4   1  11       62.78       95.93      4.78 o 
   5   1  11      665.14      543.21     16.32 o 
   6   1  11       98.02      105.48      9.11 o 
   7   1  11      878.94      778.01     20.47 o 
   8   1  11     6181.15     5738.16     82.46 o 
   9   1  11     3996.22     3923.16     53.83 o 
  10   1  11     2085.65     1940.32     46.86 o 
  11   1  11     2897.95     3046.33     47.65 o 
  12   1  11        0.15       -0.94      5.25 o 
  13   1  11     4523.53     4472.95     52.65 o 
  14   1  11     1422.05     1229.51     27.38 o 
  15   1  11     2745.54     2674.05     40.03 o 
  16   1  11     2533.99     2405.51     56.31 o 
  17   1  11      422.44      377.86     18.73 o 
  18   1  11      153.38      123.12     13.75 o 
  19   1  11      137.75      131.72     14.31 o 
  20   1  11      745.71      776.96     28.89 o 
  21   1  11      477.32      521.97     27.18 o 
   0   2  11      133.00      125.55      9.27 o 
   1   2  11     2202.84     2325.09     24.50 o 
   2   2  11       36.04       25.71      3.62 o 
   3   2  11     2133.44     2318.34     24.21 o 
   4   2  11      914.38      992.05     16.53 o 
   5   2  11      119.72      132.52      6.81 o 
   6   2  11        0.29        7.83      4.17 o 
   7   2  11     5667.70     5410.29     65.36 o 
   8   2  11       69.65       79.55      8.78 o 
   9   2  11     8094.39     8173.88     90.34 o 
  10   2  11        0.28       17.92      6.45 o 
  11   2  11       90.14      118.43     10.99 o 
  12   2  11       72.98       92.95     12.89 o 
  13   2  11      552.72      509.10     16.45 o 
  14   2  11       99.06       81.24      8.67 o 
  15   2  11     1400.40     1298.55     30.21 o 
  16   2  11      339.70      323.56     17.36 o 
  17   2  11      572.49      552.48     21.32 o 
  18   2  11      282.83      220.85     18.09 o 
  19   2  11      337.67      354.64     19.35 o 
  20   2  11      115.40      171.88     29.63 o 
   1   3  11     5888.29     5553.02     49.24 o 
   2   3  11     3378.88     3444.02     35.37 o 
   3   3  11      138.06      163.29      7.31 o 
   4   3  11      154.81      145.72      6.43 o 
   5   3  11      135.44      180.12      8.09 o 
   6   3  11       95.62       76.10      7.25 o 
   7   3  11      103.38      117.40      8.47 o 
   8   3  11      252.77      217.63     12.29 o 
   9   3  11     3356.95     3056.66     40.50 o 
  10   3  11      731.33      738.91     21.85 o 
  11   3  11     4075.73     3648.62     49.13 o 
  12   3  11       13.61       19.34      5.84 o 
  13   3  11     3734.12     3634.78     52.26 o 
  14   3  11        0.30        0.35      5.07 o 
  15   3  11      716.29      796.32     23.55 o 
  16   3  11       95.57       63.60      9.34 o 
  17   3  11       11.45       30.06      8.61 o 
  18   3  11        0.13       -4.11     10.14 o 
  19   3  11      288.35      312.09     20.96 o 
  20   3  11       26.33        2.62     10.18 o 
   0   4  11       74.40      112.92      9.69 o 
   1   4  11        0.07        5.93      3.51 o 
   2   4  11       93.41       80.97      5.71 o 
   3   4  11        2.21        1.68      3.02 o 
   4   4  11        4.61       29.25      4.60 o 
   5   4  11      151.07      189.92      8.66 o 
   6   4  11       18.18       10.28      4.93 o 
   7   4  11      180.99      172.31     12.68 o 
   8   4  11       30.50       22.94      5.39 o 
   9   4  11      435.15      473.90     17.71 o 
  10   4  11      500.87      444.90     16.44 o 
  11   4  11       49.10       45.11      7.53 o 
  12   4  11     1263.92     1174.21     31.08 o 
  13   4  11      996.71     1028.50     25.97 o 
  14   4  11       76.52       70.49     10.42 o 
  15   4  11      470.13      519.25     23.82 o 
  16   4  11      177.08      211.80     23.14 o 
  17   4  11      341.00      402.01     22.53 o 
  18   4  11      346.04      325.99     21.34 o 
  19   4  11        1.42       -9.12      8.39 o 
  20   4  11      157.35      189.29     26.75 o 
   1   5  11     6725.34     6485.98     57.97 o 
   2   5  11      451.10      447.07     13.17 o 
   3   5  11     6137.97     6391.27     57.48 o 
   4   5  11      428.21      431.57     11.48 o 
   5   5  11      318.22      322.07     11.07 o 
   6   5  11       31.41       28.00      4.88 o 
   7   5  11     1128.55     1098.74     26.05 o 
   8   5  11     3177.90     2941.89     46.23 o 
   9   5  11     3769.34     3714.88     49.52 o 
  10   5  11       16.10       29.31      7.98 o 
  11   5  11     2364.20     2320.22     44.73 o 
  12   5  11      708.60      666.06     23.76 o 
  13   5  11     2570.45     2479.72     58.24 o 
  14   5  11       11.90        9.79      7.15 o 
  15   5  11     1832.04     1800.16     44.70 o 
  16   5  11        6.69       11.03      7.18 o 
  17   5  11       47.97       62.86     10.72 o 
  18   5  11        6.38        9.02      7.32 o 
  19   5  11      591.80      643.86     28.61 o 
   0   6  11     2760.44     2744.47     41.12 o 
   1   6  11      101.55      104.08      7.02 o 
   2   6  11      621.26      609.19     14.54 o 
   3   6  11      379.80      360.87     11.63 o 
   4   6  11      113.83       99.22      7.25 o 
   5   6  11       82.96       55.67      7.34 o 
   6   6  11     1872.16     1756.23     29.57 o 
   7   6  11      120.14      119.99     12.37 o 
   8   6  11     1600.61     1466.97     33.23 o 
   9   6  11      342.11      316.11     22.88 o 
  10   6  11        0.14       -0.74      5.97 o 
  11   6  11       66.57       63.04      9.99 o 
  12   6  11      503.16      450.62     21.71 o 
  13   6  11       14.54       -1.01      6.20 o 
  14   6  11      270.98      235.11     18.09 o 
  15   6  11       32.58       46.86      9.52 o 
  16   6  11       94.33      113.39     16.10 o 
  17   6  11        1.37        7.08      7.58 o 
  18   6  11      486.66      460.94     25.47 o 
   1   7  11      615.79      581.78     13.95 o 
   2   7  11      328.57      353.62     11.58 o 
   3   7  11     2065.01     1979.46     29.54 o 
   4   7  11      134.69       94.42      8.69 o 
   5   7  11     5483.35     5524.36     69.99 o 
   6   7  11       27.43       33.27      5.85 o 
   7   7  11     4915.17     4964.04     69.32 o 
   8   7  11      121.74       82.56     10.85 o 
   9   7  11     1554.37     1584.64     42.76 o 
  10   7  11       11.45       38.03     11.46 o 
  11   7  11       16.76       16.43      7.34 o 
  12   7  11      459.50      411.12     21.63 o 
  13   7  11      339.61      307.62     19.86 o 
  14   7  11      116.18      143.37     14.62 o 
  15   7  11     2727.41     2591.57     58.08 o 
  16   7  11      366.28      288.25     20.65 o 
  17   7  11     1837.19     1679.68     44.06 o 
   0   8  11      283.14      358.40     18.67 o 
   1   8  11      433.07      477.25     14.37 o 
   2   8  11      235.03      233.84     11.71 o 
   3   8  11     1828.35     1946.47     30.41 o 
   4   8  11      333.23      337.30     14.80 o 
   5   8  11      517.85      479.23     17.28 o 
   6   8  11      542.06      516.94     18.30 o 
   7   8  11      120.87      129.81     11.31 o 
   8   8  11      396.33      338.00     20.49 o 
   9   8  11      388.26      347.14     19.69 o 
  10   8  11      112.07      111.50     12.54 o 
  11   8  11      220.27      251.37     21.12 o 
  12   8  11       45.59       44.83     12.68 o 
  13   8  11       53.42       38.91      8.93 o 
  14   8  11        5.37       18.45      7.58 o 
  15   8  11      237.40      235.92     19.11 o 
  16   8  11      189.63      194.53     17.66 o 
   1   9  11      368.70      312.48     14.81 o 
   2   9  11      856.13      781.11     23.49 o 
   3   9  11      956.01      870.98     21.01 o 
   4   9  11      518.03      496.06     25.59 o 
   5   9  11     1562.33     1535.34     31.24 o 
   6   9  11      379.36      347.51     16.56 o 
   7   9  11     3827.43     3996.95     55.87 o 
   8   9  11        0.27       25.99      8.00 o 
   9   9  11     3096.21     3028.15     55.66 o 
  10   9  11      356.69      411.41     22.31 o 
  11   9  11      100.38       99.34     12.41 o 
  12   9  11       30.24       34.82      9.06 o 
  13   9  11      115.14      113.80     13.57 o 
  14   9  11       54.45       46.64     10.52 o 
  15   9  11      804.11      795.61     30.83 o 
   0  10  11      650.17      685.21     33.47 o 
   1  10  11        0.36       -4.05      5.96 o 
   2  10  11      407.41      436.06     17.91 o 
   3  10  11       94.11      107.58      9.97 o 
   4  10  11       71.18       77.47      9.64 o 
   5  10  11      154.20      174.33     13.57 o 
   6  10  11     1280.30     1228.22     32.88 o 
   7  10  11      115.08       87.75     11.38 o 
   8  10  11       26.38       39.48     16.64 o 
   9  10  11       41.49       54.77     11.44 o 
  10  10  11      520.77      530.56     25.32 o 
  11  10  11      107.96       97.29     12.50 o 
  12  10  11       15.35       18.12     14.48 o 
  13  10  11       80.38      100.64     13.51 o 
   1  11  11      864.31      907.19     39.99 o 
   2  11  11     2261.45     2149.72     44.48 o 
   3  11  11      872.13      856.05     31.52 o 
   4  11  11     1391.42     1563.43     34.99 o 
   5  11  11     1386.84     1463.36     33.67 o 
   6  11  11       83.04       79.72     11.62 o 
   7  11  11      861.61      917.94     39.69 o 
   8  11  11     1266.27     1288.76     46.83 o 
   9  11  11      768.64      671.10     32.06 o 
  10  11  11      393.03      385.09     27.00 o 
  11  11  11      653.42      713.39     49.43 o 
   0  12  11     1025.46     1051.36     45.09 o 
   1  12  11      102.85      138.47     14.18 o 
   2  12  11      195.53      185.40     16.27 o 
   3  12  11      428.73      477.69     38.39 o 
   4  12  11       54.56       88.89     12.19 o 
   5  12  11      195.80      202.66     17.75 o 
   6  12  11       77.93       83.79     11.78 o 
   7  12  11       96.19       90.06     12.09 o 
   8  12  11       18.98       16.65     10.40 o 
   1  13  11        4.23        8.16      7.98 o 
   2  13  11      608.75      655.90     31.03 o 
   3  13  11     1191.78     1262.95     51.46 o 
   4  13  11      623.39      617.30     29.27 o 
   0   0  12     1902.43     1708.60     38.47 o 
   1   0  12     1429.85     1542.59     33.33 o 
   2   0  12    11181.37    10898.44    103.74 o 
   3   0  12     8939.51     9626.98    106.12 o 
   4   0  12      196.81      253.24     17.29 o 
   5   0  12       55.93       27.05     11.50 o 
   6   0  12      210.16      252.57     18.11 o 
   7   0  12     5404.01     5712.92     96.69 o 
   8   0  12     2310.49     2114.68     51.85 o 
   9   0  12     4255.50     4286.84     96.84 o 
  10   0  12     6398.99     6024.90    105.46 o 
  11   0  12     2490.08     2453.29     60.54 o 
  12   0  12     9172.00     9289.51    147.88 o 
  13   0  12       25.09       33.76      9.38 o 
  14   0  12     4310.56     4433.55     76.79 o 
  15   0  12     2313.48     2546.92     56.17 o 
  16   0  12      353.67      338.02     22.41 o 
  17   0  12      899.94      916.44     40.62 o 
  18   0  12       35.80       24.47     12.10 o 
  19   0  12       24.68       73.63     16.17 o 
  20   0  12      788.60      802.32     42.64 o 
   1   1  12     1842.08     1817.10     21.21 o 
   2   1  12      796.97      778.67     18.98 o 
   3   1  12        0.20       -1.37      2.89 o 
   4   1  12      403.70      334.21      9.84 o 
   5   1  12    10767.35    11053.06    172.49 o 
   6   1  12      126.00      122.45     10.09 o 
   7   1  12     2706.34     2537.12     40.42 o 
   8   1  12      382.21      346.18     15.12 o 
   9   1  12      629.84      676.83     28.68 o 
  10   1  12      495.74      555.89     38.76 o 
  11   1  12      324.29      307.36     19.35 o 
  12   1  12      360.24      308.57     16.70 o 
  13   1  12        4.17        6.16      5.76 o 
  14   1  12      284.98      374.26     15.81 o 
  15   1  12       16.68        9.77      8.22 o 
  16   1  12      682.92      602.24     21.58 o 
  17   1  12       92.23      140.36     12.71 o 
  18   1  12       27.67        3.89      5.90 o 
  19   1  12       40.28       68.94     11.56 o 
  20   1  12      131.58      113.24     13.48 o 
   0   2  12     2206.84     2131.44     36.00 o 
   1   2  12     1117.22     1076.32     16.02 o 
   2   2  12     7347.10     7385.76     69.80 o 
   3   2  12      154.95      191.55      7.16 o 
   4   2  12      919.77      882.96     15.99 o 
   5   2  12       10.12       12.40      4.77 o 
   6   2  12      830.73      832.32     21.32 o 
   7   2  12     1179.69     1223.84     23.57 o 
   8   2  12     2481.73     2368.70     56.30 o 
   9   2  12       11.80        4.55      6.33 o 
  10   2  12     4972.79     4987.40     75.76 o 
  11   2  12     1915.69     1971.55     38.01 o 
  12   2  12     5807.13     5963.29     69.64 o 
  13   2  12     1099.93      964.73     24.56 o 
  14   2  12     4864.52     4813.92     57.38 o 
  15   2  12      407.87      351.69     17.92 o 
  16   2  12      168.58      171.49     18.94 o 
  17   2  12      204.15      245.73     16.02 o 
  18   2  12       89.73       80.16     10.05 o 
  19   2  12      412.86      401.57     20.77 o 
  20   2  12      395.12      432.48     29.05 o 
   1   3  12      246.17      230.60      8.73 o 
   2   3  12     3763.57     3822.62     37.73 o 
   3   3  12       52.58       53.90      4.87 o 
   4   3  12     1148.60     1141.65     19.02 o 
   5   3  12      111.91       62.76      6.91 o 
   6   3  12        1.51       -1.41      3.90 o 
   7   3  12      177.58      181.50     10.36 o 
   8   3  12     3061.82     2959.58     41.48 o 
   9   3  12      124.10      177.24     10.85 o 
  10   3  12      276.07      261.86     16.32 o 
  11   3  12        2.44        5.42      7.18 o 
  12   3  12       96.61      112.84     10.71 o 
  13   3  12        9.40        4.81      7.01 o 
  14   3  12      432.09      427.09     18.86 o 
  15   3  12       44.26       43.82      8.54 o 
  16   3  12      994.68     1013.92     41.22 o 
  17   3  12        0.66       -7.59      5.88 o 
  18   3  12       18.33       35.07      8.37 o 
  19   3  12      341.74      387.10     26.65 o 
  20   3  12      532.79      507.69     30.54 o 
   0   4  12     7864.94     7112.78     87.27 o 
   1   4  12       48.15       27.51      4.69 o 
   2   4  12     3743.73     3648.94     38.05 o 
   3   4  12     1704.41     1439.99     20.96 o 
   4   4  12     1250.27     1244.74     18.70 o 
   5   4  12        2.76       10.35      3.55 o 
   6   4  12       18.56       11.72      4.68 o 
   7   4  12     5533.58     5365.18     59.34 o 
   8   4  12     1790.25     1767.90     29.78 o 
   9   4  12     1187.03     1247.29     41.91 o 
  10   4  12     4367.11     4235.14     60.27 o 
  11   4  12      118.44      100.30     10.12 o 
  12   4  12     2472.94     2247.55     64.34 o 
  13   4  12       39.75       27.35      8.30 o 
  14   4  12     3920.59     3563.47     60.87 o 
  15   4  12      748.59      802.79     27.71 o 
  16   4  12      283.67      239.94     18.49 o 
  17   4  12     1114.58     1189.51     35.19 o 
  18   4  12       62.55       40.61      9.36 o 
  19   4  12       80.15       95.87     13.42 o 
   1   5  12     2494.69     2502.59     34.50 o 
   2   5  12       49.68       54.05      5.38 o 
   3   5  12      216.63      222.35      8.85 o 
   4   5  12     2574.49     2484.23     35.42 o 
   5   5  12     2056.67     1981.65     27.71 o 
   6   5  12       47.38       82.61      8.02 o 
   7   5  12      709.20      677.40     21.01 o 
   8   5  12     1336.21     1294.83     29.62 o 
   9   5  12      108.74      125.07     11.72 o 
  10   5  12        4.03       -0.77      6.27 o 
  11   5  12      389.03      467.75     21.50 o 
  12   5  12        9.61       10.26      6.70 o 
  13   5  12      222.63      304.50     19.29 o 
  14   5  12       83.71       93.78     11.86 o 
  15   5  12       41.34       71.60     11.10 o 
  16   5  12      192.83      227.99     18.01 o 
  17   5  12      586.77      707.96     28.58 o 
  18   5  12      211.66      162.53     16.29 o 
  19   5  12      238.27      308.53     22.41 o 
   0   6  12     5153.56     5041.99     66.67 o 
   1   6  12      265.23      234.20      9.60 o 
   2   6  12     1824.43     1863.81     45.99 o 
   3   6  12     3006.84     2810.34     34.45 o 
   4   6  12      760.26      772.32     18.86 o 
   5   6  12     1465.08     1339.99     25.64 o 
   6   6  12     1725.42     1794.64     35.19 o 
   7   6  12      214.33      163.64     13.14 o 
   8   6  12     1709.13     1695.32     34.98 o 
   9   6  12     1330.96     1320.28     32.95 o 
  10   6  12     1845.55     1809.10     39.57 o 
  11   6  12       10.30       12.76      9.94 o 
  12   6  12      628.28      596.49     24.10 o 
  13   6  12       72.84       80.57     11.14 o 
  14   6  12      431.31      428.23     22.85 o 
  15   6  12       33.47       28.12      8.38 o 
  16   6  12     1229.36     1316.65     37.77 o 
  17   6  12        9.39       25.81      8.87 o 
  18   6  12     1708.64     1651.31     44.43 o 
   1   7  12     1022.08     1005.20     20.16 o 
   2   7  12        0.38       -2.09      4.16 o 
   3   7  12     1080.53     1005.07     20.12 o 
   4   7  12      334.80      355.02     16.72 o 
   5   7  12      274.45      256.30     13.05 o 
   6   7  12      598.23      573.43     20.24 o 
   7   7  12      185.30      177.08     14.74 o 
   8   7  12       33.41       30.68      8.48 o 
   9   7  12      243.12      271.37     17.65 o 
  10   7  12      856.07      806.28     34.37 o 
  11   7  12      140.75      157.85     14.85 o 
  12   7  12       71.43       62.20     10.08 o 
  13   7  12       93.93      111.35     12.65 o 
  14   7  12       99.14      101.30     12.53 o 
  15   7  12      113.33       88.02     12.23 o 
  16   7  12      160.94      181.57     19.72 o 
  17   7  12        0.58       -6.92      9.33 o 
   0   8  12     1436.72     1454.85     43.49 o 
   1   8  12      245.94      230.47     10.79 o 
   2   8  12       37.32       52.52      6.92 o 
   3   8  12     1136.78     1026.25     28.09 o 
   4   8  12     5040.54     5054.81     82.22 o 
   5   8  12       87.60       67.51      8.69 o 
   6   8  12     7232.56     7139.50     79.25 o 
   7   8  12      515.79      442.87     20.96 o 
   8   8  12     1754.84     1740.93     39.64 o 
   9   8  12       35.26       49.38      9.62 o 
  10   8  12       12.71        3.81      7.00 o 
  11   8  12      420.94      370.71     22.53 o 
  12   8  12        3.00       -3.33      8.79 o 
  13   8  12      349.84      390.55     22.89 o 
  14   8  12      248.84      206.92     18.96 o 
  15   8  12      147.38      161.44     15.84 o 
  16   8  12     1388.16     1380.09     40.41 o 
   1   9  12     2307.91     2127.95     37.35 o 
   2   9  12      479.08      478.87     16.46 o 
   3   9  12       16.60       20.17      6.75 o 
   4   9  12        0.63       -4.64      6.02 o 
   5   9  12      807.99      768.67     22.36 o 
   6   9  12       18.01       22.43      6.68 o 
   7   9  12       98.88       98.36     12.31 o 
   8   9  12      206.46      247.27     21.01 o 
   9   9  12      105.31      135.75     14.25 o 
  10   9  12      289.69      256.59     18.83 o 
  11   9  12      121.84      148.52     14.56 o 
  12   9  12       21.39       39.09      9.17 o 
  13   9  12      269.17      289.04     35.65 o 
  14   9  12      319.73      348.21     23.05 o 
   0  10  12      791.94      692.11     43.34 o 
   1  10  12       49.65       47.87     10.46 o 
   2  10  12      100.01       98.47      9.55 o 
   3  10  12      915.65      965.67     25.71 o 
   4  10  12     3178.84     3251.79     50.35 o 
   5  10  12      618.30      642.37     32.90 o 
   6  10  12     3315.80     3319.17     57.47 o 
   7  10  12      266.70      338.33     23.88 o 
   8  10  12     2057.51     1961.09     51.93 o 
   9  10  12      743.43      849.98     49.90 o 
  10  10  12      128.67      139.37     16.95 o 
  11  10  12        2.00        3.91      7.04 o 
  12  10  12        8.57       19.21      8.73 o 
  13  10  12      260.73      311.84     40.73 o 
   1  11  12      268.60      251.64     17.84 o 
   2  11  12      105.34       98.17     10.73 o 
   3  11  12      174.41      185.54     16.31 o 
   4  11  12       35.56       33.68      8.05 o 
   5  11  12      103.44      112.18     19.64 o 
   6  11  12      439.43      417.15     22.48 o 
   7  11  12       97.49       94.68     14.33 o 
   8  11  12       81.59      101.74     19.61 o 
   9  11  12        1.30       16.90      9.56 o 
  10  11  12      156.32      158.99     19.05 o 
   0  12  12      491.74      503.16     34.57 o 
   1  12  12        9.20       25.63      8.24 o 
   2  12  12      286.49      287.21     27.82 o 
   3  12  12      210.69      234.28     18.72 o 
   4  12  12      208.20      238.82     19.20 o 
   5  12  12       76.90       84.99     19.21 o 
   6  12  12      540.99      584.02     30.58 o 
   7  12  12      166.00      185.16     19.87 o 
   1   1  13     3069.84     3423.74     35.70 o 
   2   1  13      857.81      837.87     14.07 o 
   3   1  13     2963.20     2788.19     34.97 o 
   4   1  13      868.13      836.42     18.88 o 
   5   1  13     1288.61     1204.05     23.26 o 
   6   1  13      135.21      146.33     11.11 o 
   7   1  13     1305.26     1346.41     39.31 o 
   8   1  13        9.31        3.64      5.30 o 
   9   1  13     1163.97     1335.23     31.94 o 
  10   1  13       13.88        3.81      5.61 o 
  11   1  13     2783.98     2605.52     45.24 o 
  12   1  13       70.64       38.68      8.23 o 
  13   1  13     2881.61     2658.86     43.31 o 
  14   1  13        7.55        3.34      5.01 o 
  15   1  13     1132.06     1063.74     25.21 o 
  16   1  13        9.58        7.37      5.76 o 
  17   1  13      166.50      204.31     26.69 o 
  18   1  13       86.76      102.16     11.29 o 
  19   1  13      220.03      255.36     19.64 o 
  20   1  13       16.22       29.10      8.64 o 
   0   2  13     1408.65     1284.15     24.53 o 
   1   2  13     7036.16     6749.82     54.41 o 
   2   2  13     3113.67     3087.62     31.14 o 
   3   2  13    12673.80    12260.82     96.22 o 
   4   2  13      622.02      595.99     16.21 o 
   5   2  13      995.26     1056.30     27.98 o 
   6   2  13     1837.09     1809.16     29.53 o 
   7   2  13      648.24      599.99     21.26 o 
   8   2  13        2.13       12.21      5.04 o 
   9   2  13     3980.84     4077.42     57.93 o 
  10   2  13      125.89       94.68     10.61 o 
  11   2  13      436.88      505.35     20.19 o 
  12   2  13      180.71      169.97     13.88 o 
  13   2  13     2030.62     2114.87     38.23 o 
  14   2  13      109.04       80.17      9.29 o 
  15   2  13     2403.54     2649.26     51.25 o 
  16   2  13     1307.31     1146.18     29.88 o 
  17   2  13       36.56       84.59     10.50 o 
  18   2  13      598.14      596.09     24.06 o 
  19   2  13      251.29      288.92     18.40 o 
   1   3  13    30054.53    30464.45    211.12 o 
   2   3  13     2215.33     2263.07     27.31 o 
   3   3  13     4285.08     4161.70     42.99 o 
   4   3  13     1112.21     1181.26     23.06 o 
   5   3  13     2644.25     2502.71     35.68 o 
   6   3  13      926.14      859.18     19.91 o 
   7   3  13      201.70      210.08     11.43 o 
   8   3  13     3110.35     2933.69     58.82 o 
   9   3  13     5641.57     5404.16     61.63 o 
  10   3  13     2138.95     2057.06     39.48 o 
  11   3  13    13780.46    14107.83    145.07 o 
  12   3  13      313.35      230.50     14.46 o 
  13   3  13     5781.77     6014.58     83.20 o 
  14   3  13     1566.66     1452.24     32.88 o 
  15   3  13      139.39      158.31     13.46 o 
  16   3  13      613.36      599.22     22.71 o 
  17   3  13      640.29      686.75     27.87 o 
  18   3  13        0.02        2.04      6.55 o 
  19   3  13        6.44       20.97      9.35 o 
   0   4  13     1172.79     1196.84     28.05 o 
   1   4  13     1132.35     1100.13     21.97 o 
   2   4  13       74.02       75.55      6.56 o 
   3   4  13        9.33       19.57      4.62 o 
   4   4  13       77.00       78.99      6.70 o 
   5   4  13      143.70      151.47      9.97 o 
   6   4  13      220.15      226.84     11.71 o 
   7   4  13       29.65       28.55      7.43 o 
   8   4  13     1147.79     1150.97     28.02 o 
   9   4  13      927.72      899.85     25.24 o 
  10   4  13     1808.51     1692.36     48.84 o 
  11   4  13      244.75      267.99     17.85 o 
  12   4  13      249.50      254.76     17.65 o 
  13   4  13        2.29       -9.97      6.65 o 
  14   4  13      229.26      245.32     18.02 o 
  15   4  13       44.26       15.60     14.11 o 
  16   4  13       86.18       76.26     10.93 o 
  17   4  13        2.11       15.50      7.94 o 
  18   4  13       64.61       94.58     12.99 o 
  19   4  13      105.68      139.27     15.72 o 
   1   5  13     3569.69     3352.01     37.95 o 
   2   5  13      916.98      983.60     18.60 o 
   3   5  13     1929.48     1904.22     30.07 o 
   4   5  13     1300.50     1263.70     20.07 o 
   5   5  13      373.35      455.62     15.17 o 
   6   5  13      457.25      356.90     14.01 o 
   7   5  13      114.85      128.29     11.62 o 
   8   5  13     3043.83     2908.90     48.06 o 
   9   5  13     1498.20     1419.65     32.48 o 
  10   5  13       55.75       58.07     10.11 o 
  11   5  13      722.00      678.44     24.44 o 
  12   5  13       57.44       40.15      8.61 o 
  13   5  13     1792.57     1749.78     71.69 o 
  14   5  13      150.51      142.75     14.35 o 
  15   5  13     1178.08     1063.41     37.79 o 
  16   5  13      233.60      173.25     16.11 o 
  17   5  13      115.49      137.47     23.25 o 
  18   5  13       21.17       10.55      8.65 o 
   0   6  13      188.29      258.94     17.09 o 
   1   6  13      216.99      238.72     10.57 o 
   2   6  13     1267.03     1297.04     20.67 o 
   3   6  13      726.71      717.85     16.78 o 
   4   6  13        8.72        8.49      5.05 o 
   5   6  13       46.93       42.31      7.99 o 
   6   6  13     1056.13     1096.98     27.62 o 
   7   6  13      749.97      754.60     23.47 o 
   8   6  13      389.75      407.20     18.67 o 
   9   6  13      489.46      602.60     23.15 o 
  10   6  13       19.51       24.23      7.93 o 
  11   6  13        9.33        9.76      6.91 o 
  12   6  13       52.63       39.38      8.98 o 
  13   6  13        6.27        2.21      6.64 o 
  14   6  13       43.31       36.48     11.14 o 
  15   6  13       10.22       14.58      7.48 o 
  16   6  13        2.97       26.92      9.47 o 
  17   6  13       51.04       64.75     11.26 o 
   1   7  13      886.87      851.35     17.46 o 
   2   7  13     2008.96     2002.40     27.54 o 
   3   7  13     6314.86     6186.55     76.23 o 
   4   7  13      726.41      820.45     28.73 o 
   5   7  13     8462.01     8377.89     97.00 o 
   6   7  13        2.88       -1.23      6.71 o 
   7   7  13     6550.89     6500.66     97.38 o 
   8   7  13      183.13      172.46     14.81 o 
   9   7  13     2079.81     2019.02     43.10 o 
  10   7  13     1074.36     1005.13     33.81 o 
  11   7  13     1142.41     1219.63     34.22 o 
  12   7  13        0.03        0.57      6.49 o 
  13   7  13      209.51      273.68     19.78 o 
  14   7  13      728.99      683.13     27.91 o 
  15   7  13     1344.90     1284.46     37.89 o 
  16   7  13      107.00      127.34     14.94 o 
   0   8  13       37.04       28.76      7.20 o 
   1   8  13      686.13      687.74     15.46 o 
   2   8  13      110.64       99.61      9.62 o 
   3   8  13     3867.26     3869.34     71.22 o 
   4   8  13      223.01      252.69     16.03 o 
   5   8  13      949.03      977.70     24.28 o 
   6   8  13      842.16      853.88     26.89 o 
   7   8  13     1796.44     1777.72     44.37 o 
   8   8  13       23.17       32.68      8.24 o 
   9   8  13     2450.42     2439.48     67.84 o 
  10   8  13      671.48      617.02     25.08 o 
  11   8  13       34.60       37.43      9.02 o 
  12   8  13      183.76      190.59     16.76 o 
  13   8  13      233.73      273.98     20.01 o 
  14   8  13       15.75       13.63      7.79 o 
  15   8  13     1043.13     1172.52     37.06 o 
   1   9  13      257.24      220.40     13.69 o 
   2   9  13      706.51      720.76     21.63 o 
   3   9  13     2280.76     2308.46     44.33 o 
   4   9  13      366.54      364.37     19.15 o 
   5   9  13     2942.85     2993.14     46.83 o 
   6   9  13       61.86       72.37     11.72 o 
   7   9  13     2534.64     2519.55     49.77 o 
   8   9  13        0.90       -6.18      6.36 o 
   9   9  13     1128.83     1039.04     32.07 o 
  10   9  13      108.73      134.71     14.29 o 
  11   9  13       14.02       16.04      8.07 o 
  12   9  13       32.06       42.50      9.95 o 
  13   9  13       11.19       13.58      8.33 o 
  14   9  13      172.78      185.67     25.32 o 
   0  10  13      536.89      541.47     44.73 o 
   1  10  13       15.25        9.22      6.41 o 
   2  10  13      198.81      214.21     14.61 o 
   3  10  13      144.06      138.32     13.49 o 
   4  10  13      249.22      249.69     17.70 o 
   5  10  13        7.64       24.13      8.06 o 
   6  10  13      606.47      620.20     52.19 o 
   7  10  13      261.34      280.13     22.46 o 
   8  10  13       56.18       47.50     12.17 o 
   9  10  13      188.79      199.02     17.21 o 
  10  10  13      104.25       94.43     12.77 o 
  11  10  13       86.81       76.14     12.79 o 
  12  10  13       33.22       41.42     20.59 o 
   1  11  13      436.52      436.63     20.14 o 
   2  11  13       68.07       67.91     12.60 o 
   3  11  13      786.14      820.17     30.06 o 
   4  11  13        8.17       12.83      8.17 o 
   5  11  13      283.92      316.68     20.06 o 
   6  11  13      214.73      185.74     29.96 o 
   7  11  13      333.41      318.28     29.11 o 
   8  11  13      129.84      125.44     23.53 o 
   9  11  13      681.01      731.47     34.66 o 
   0  12  13      226.61      253.80     37.20 o 
   1  12  13     1052.07     1150.40     35.22 o 
   2  12  13       99.72      123.09     15.26 o 
   3  12  13     2266.51     2353.28     51.37 o 
   4  12  13      128.12      109.03     15.67 o 
   5  12  13       60.89       90.08     18.33 o 
   6  12  13      516.17      551.97     31.25 o 
   0   0  14     1604.16     1418.96     37.08 o 
   1   0  14      309.16      288.32     12.24 o 
   2   0  14     5704.55     5319.97     69.35 o 
   3   0  14     2135.74     2009.17     40.00 o 
   4   0  14    12543.39    12284.45    172.76 o 
   5   0  14      840.95      751.53     29.57 o 
   6   0  14     1588.19     1657.19     46.01 o 
   7   0  14     2194.76     2096.10     90.22 o 
   8   0  14     1273.75     1363.95     43.18 o 
   9   0  14     1610.10     1772.23     50.89 o 
  10   0  14      509.06      587.69     29.41 o 
  11   0  14      265.67      240.02     22.17 o 
  12   0  14       13.68       42.76     12.39 o 
  13   0  14      161.25      166.42     20.44 o 
  14   0  14      840.23      821.53     31.35 o 
  15   0  14      103.48      128.40     15.86 o 
  16   0  14      387.57      335.41     23.53 o 
  17   0  14      101.81       77.52     13.43 o 
  18   0  14      364.49      313.21     34.62 o 
  19   0  14      395.53      419.52     35.06 o 
   1   1  14       12.77       42.86      4.48 o 
   2   1  14     2512.99     2577.53     29.12 o 
   3   1  14     2153.14     2058.75     43.43 o 
   4   1  14     1361.51     1291.86     24.41 o 
   5   1  14      441.08      398.52     14.36 o 
   6   1  14      644.03      521.64     16.01 o 
   7   1  14       24.42       39.94      7.52 o 
   8   1  14      905.47      805.55     23.19 o 
   9   1  14       11.99       16.58      6.66 o 
  10   1  14      381.44      354.28     17.59 o 
  11   1  14       74.02       68.99      9.60 o 
  12   1  14       90.22       98.16     11.17 o 
  13   1  14        6.98       10.19      7.21 o 
  14   1  14      201.31      172.87     14.00 o 
  15   1  14       49.15       22.09      6.14 o 
  16   1  14      116.07       95.56     11.57 o 
  17   1  14       21.51        9.99      6.52 o 
  18   1  14        4.48        7.62      8.14 o 
  19   1  14       51.94       29.40     15.10 o 
   0   2  14     9131.15     9416.33    119.40 o 
   1   2  14       83.27       65.75      5.60 o 
   2   2  14    10237.28    10388.35     85.05 o 
   3   2  14      829.38      839.01     19.37 o 
   4   2  14     2345.08     2226.19     33.41 o 
   5   2  14     4361.36     4148.19     50.02 o 
   6   2  14       40.78       41.21      6.82 o 
   7   2  14       67.33       64.91      7.71 o 
   8   2  14      499.02      523.31     16.66 o 
   9   2  14     1282.81     1216.38     25.77 o 
  10   2  14     2771.30     2669.29     46.35 o 
  11   2  14       38.40       25.09      7.94 o 
  12   2  14     1883.56     1926.71     40.12 o 
  13   2  14      181.20      134.51     12.32 o 
  14   2  14     2217.99     2323.81     42.10 o 
  15   2  14      881.86      830.07     25.29 o 
  16   2  14      247.63      259.21     16.77 o 
  17   2  14      945.84      918.76     27.61 o 
  18   2  14       12.17       11.48      6.67 o 
  19   2  14       53.88       67.40     12.18 o 
   1   3  14        3.50       -4.24      3.54 o 
   2   3  14      714.21      758.85     21.03 o 
   3   3  14     3741.50     3688.01     49.70 o 
   4   3  14     2865.60     2786.62     38.76 o 
   5   3  14     1797.76     1568.76     28.03 o 
   6   3  14      397.78      336.41     16.04 o 
   7   3  14      980.65      967.39     22.13 o 
   8   3  14     2402.27     2248.76     35.70 o 
   9   3  14       10.83        9.07      5.57 o 
  10   3  14      165.53      182.31     14.28 o 
  11   3  14        0.24        6.37      6.74 o 
  12   3  14       17.68       29.88      8.03 o 
  13   3  14       17.31        6.10      7.40 o 
  14   3  14      692.65      711.22     28.71 o 
  15   3  14        8.45        4.11      5.96 o 
  16   3  14      872.11      809.41     25.62 o 
  17   3  14      197.98      204.64     17.59 o 
  18   3  14       24.08       42.49     12.00 o 
   0   4  14    14582.62    14713.01    159.88 o 
   1   4  14      672.75      685.78     16.37 o 
   2   4  14     5805.15     5503.10     54.19 o 
   3   4  14        1.27       -0.72      4.43 o 
   4   4  14      169.13      123.70      9.37 o 
   5   4  14       33.92       42.06      6.63 o 
   6   4  14       75.33       95.24      9.09 o 
   7   4  14      357.86      364.63     15.40 o 
   8   4  14     1770.86     1796.61     51.15 o 
   9   4  14       16.59       33.12      8.86 o 
  10   4  14     3655.97     3506.45     55.60 o 
  11   4  14      213.79      187.12     14.83 o 
  12   4  14     5180.73     5058.45     75.45 o 
  13   4  14       30.38       23.54      8.10 o 
  14   4  14      926.94      949.35     30.79 o 
  15   4  14      963.32      800.59     28.58 o 
  16   4  14       10.64       38.36      9.10 o 
  17   4  14      538.69      467.45     25.29 o 
  18   4  14       12.06       28.27      9.08 o 
   1   5  14     1319.46     1160.13     20.69 o 
   2   5  14       19.96       27.10      5.73 o 
   3   5  14       16.45       23.35      5.14 o 
   4   5  14       51.01       49.10      6.79 o 
   5   5  14     2674.28     2427.05     37.02 o 
   6   5  14      204.66      194.82     11.84 o 
   7   5  14     1340.70     1423.80     35.09 o 
   8   5  14       28.84       57.62      9.15 o 
   9   5  14      149.10      104.49     11.49 o 
  10   5  14      218.11      184.04     17.69 o 
  11   5  14      231.59      245.34     17.70 o 
  12   5  14        1.26       19.15      9.16 o 
  13   5  14       99.47      120.66     13.96 o 
  14   5  14       58.34       85.49     11.81 o 
  15   5  14       39.50       67.36     11.21 o 
  16   5  14        1.07        1.78      7.15 o 
  17   5  14       78.92      105.06     13.74 o 
   0   6  14       99.96      113.65     11.68 o 
   1   6  14      215.92      180.29      9.91 o 
   2   6  14      730.61      679.79     18.29 o 
   3   6  14        9.13        7.36      5.16 o 
   4   6  14     6119.35     6081.88     67.53 o 
   5   6  14      700.93      709.98     22.56 o 
   6   6  14     4524.11     4291.42     66.11 o 
   7   6  14        0.27        1.78      7.54 o 
   8   6  14     2308.01     2231.48     61.04 o 
   9   6  14       25.12       16.89      8.60 o 
  10   6  14      166.95      191.59     15.84 o 
  11   6  14        4.15        5.08      6.89 o 
  12   6  14       29.63       30.14      9.03 o 
  13   6  14        9.18       -3.98      7.53 o 
  14   6  14     1053.48     1002.07     32.67 o 
  15   6  14       56.34       72.21     10.82 o 
  16   6  14     1084.41     1032.99     34.23 o 
  17   6  14       84.54       89.24     15.79 o 
   1   7  14        0.58        0.42      4.37 o 
   2   7  14      373.65      325.60     13.11 o 
   3   7  14       42.37       41.36      6.62 o 
   4   7  14       46.57       84.82     14.00 o 
   5   7  14      194.63      218.99     15.34 o 
   6   7  14       39.00       57.28     13.13 o 
   7   7  14      132.51      160.31     16.69 o 
   8   7  14      146.16      131.38     13.59 o 
   9   7  14        1.37       18.34      7.61 o 
  10   7  14       20.05       23.29      7.97 o 
  11   7  14      141.20      157.92     15.29 o 
  12   7  14       54.66       55.75     10.72 o 
  13   7  14      414.63      412.46     23.47 o 
  14   7  14        3.13       -0.22      7.34 o 
  15   7  14        0.12        5.84      7.45 o 
  16   7  14      317.57      276.80     44.65 o 
   0   8  14        6.55        8.18      8.42 o 
   1   8  14        5.42        7.11      4.65 o 
   2   8  14      557.71      525.18     17.85 o 
   3   8  14      211.71      241.75     14.11 o 
   4   8  14     4024.01     3953.05     70.54 o 
   5   8  14        1.65       15.73      7.21 o 
   6   8  14     3984.78     4049.47     73.83 o 
   7   8  14     2076.22     2035.99     43.91 o 
   8   8  14     1582.15     1707.54     40.27 o 
   9   8  14     1157.55     1075.52     32.00 o 
  10   8  14       77.44       95.87     12.08 o 
  11   8  14       35.65       41.50      9.49 o 
  12   8  14       64.33       75.35     11.32 o 
  13   8  14      294.20      285.87     20.82 o 
  14   8  14      169.25      147.40     15.65 o 
   1   9  14       96.24       95.68     10.27 o 
   2   9  14     3345.56     3303.29     48.94 o 
   3   9  14      258.37      306.84     18.23 o 
   4   9  14     1871.62     1875.88     47.38 o 
   5   9  14        9.92        2.30      6.92 o 
   6   9  14      229.94      233.27     17.27 o 
   7   9  14       52.09       66.12     10.69 o 
   8   9  14     1255.99     1176.01     34.11 o 
   9   9  14      161.12      176.43     16.24 o 
  10   9  14      282.46      219.89     22.69 o 
  11   9  14        6.47        4.40      6.97 o 
  12   9  14      223.74      222.02     18.69 o 
  13   9  14      139.41      150.07     15.67 o 
   0  10  14      209.38      323.84     22.36 o 
   1  10  14     1021.84     1086.90     28.26 o 
   2  10  14      728.96      779.39     37.69 o 
   3  10  14     1836.87     1954.72     42.50 o 
   4  10  14     1768.24     1824.00     54.95 o 
   5  10  14       20.58       51.85     11.70 o 
   6  10  14     2263.49     2341.77     56.60 o 
   7  10  14      509.72      533.36     49.49 o 
   8  10  14      755.28      752.80     32.51 o 
   9  10  14     1106.40     1191.95     41.63 o 
  10  10  14       32.55       16.77      7.85 o 
  11  10  14       81.47       97.39     13.45 o 
   1  11  14      402.71      438.41     24.74 o 
   2  11  14       36.95       38.52      9.27 o 
   3  11  14        4.91       17.70     10.14 o 
   4  11  14       23.74        9.83     10.96 o 
   5  11  14      100.70      103.55     16.63 o 
   6  11  14      231.91      261.72     34.16 o 
   7  11  14        7.61       -2.02      8.72 o 
   8  11  14      569.33      666.47     33.78 o 
   0  12  14      992.93     1049.42     50.03 o 
   1  12  14      448.58      614.17     32.53 o 
   2  12  14     1127.62     1268.34     37.31 o 
   3  12  14      254.43      282.16     23.24 o 
   4  12  14      442.75      527.69     42.87 o 
   1   1  15     3733.29     3673.94     34.38 o 
   2   1  15     8729.50     8699.38     76.77 o 
   3   1  15     2645.13     2605.02     40.89 o 
   4   1  15     1335.80     1300.93     29.37 o 
   5   1  15     4355.19     4142.58     51.05 o 
   6   1  15       45.47       40.36      6.92 o 
   7   1  15     3096.58     3081.40     43.49 o 
   8   1  15        9.39       14.69      6.51 o 
   9   1  15     3087.23     2998.18     49.54 o 
  10   1  15      239.48      165.08     13.59 o 
  11   1  15      109.60      106.75     11.78 o 
  12   1  15       16.72       10.67      7.20 o 
  13   1  15       15.45       12.56      7.34 o 
  14   1  15      596.54      510.11     20.84 o 
  15   1  15      925.18     1046.89     26.01 o 
  16   1  15       25.48       21.25      6.69 o 
  17   1  15     1282.18     1285.50     33.16 o 
  18   1  15      300.30      284.00     18.52 o 
   0   2  15     2264.32     2210.23     35.56 o 
   1   2  15        1.75       -0.22      4.46 o 
   2   2  15       56.41       63.34      7.35 o 
   3   2  15      275.22      244.67     12.16 o 
   4   2  15      177.24      165.05     10.80 o 
   5   2  15       57.81       43.87      6.93 o 
   6   2  15      540.64      590.74     17.73 o 
   7   2  15       93.41       91.38      8.88 o 
   8   2  15      835.46      796.96     21.03 o 
   9   2  15      769.78      728.41     20.57 o 
  10   2  15       15.79       23.57      6.70 o 
  11   2  15     1878.12     1704.61     37.44 o 
  12   2  15     2501.57     2700.14     57.01 o 
  13   2  15      849.13      856.15     41.26 o 
  14   2  15      122.66      139.18     12.78 o 
  15   2  15      789.92      800.49     25.34 o 
  16   2  15     1042.64     1122.53     37.89 o 
  17   2  15       19.65       28.02      8.09 o 
  18   2  15      291.29      345.96     20.31 o 
   1   3  15     2320.95     2209.32     29.81 o 
   2   3  15     1499.38     1436.64     26.69 o 
   3   3  15     2587.12     2643.86     38.04 o 
   4   3  15     4966.54     4830.63     59.96 o 
   5   3  15       45.18       36.58      6.49 o 
   6   3  15      109.95       74.84      8.43 o 
   7   3  15        5.46        7.43      5.23 o 
   8   3  15     4826.88     4681.80     57.69 o 
   9   3  15     1575.82     1636.27     31.24 o 
  10   3  15      702.95      786.84     35.25 o 
  11   3  15     3334.44     3383.66     55.87 o 
  12   3  15      118.07      109.85     19.77 o 
  13   3  15     4328.39     4318.55     60.97 o 
  14   3  15     1414.54     1614.62     40.39 o 
  15   3  15      682.09      545.60     22.95 o 
  16   3  15      917.76     1031.52     29.43 o 
  17   3  15       55.07       55.45     10.77 o 
  18   3  15      333.82      347.04     24.12 o 
   0   4  15     2391.84     2472.36     44.78 o 
   1   4  15      152.77      154.87     10.00 o 
   2   4  15      259.87      299.81     11.74 o 
   3   4  15     3256.59     3294.18     44.18 o 
   4   4  15      752.81      729.79     19.32 o 
   5   4  15      290.41      296.45     17.73 o 
   6   4  15      310.78      282.03     13.70 o 
   7   4  15      809.10      752.47     22.72 o 
   8   4  15      432.70      340.28     22.46 o 
   9   4  15       89.03      101.23     11.31 o 
  10   4  15       25.82       21.25      7.86 o 
  11   4  15        6.43       13.31      7.60 o 
  12   4  15      933.70      895.67     37.88 o 
  13   4  15      152.95      183.12     16.26 o 
  14   4  15      277.51      240.93     18.79 o 
  15   4  15      141.10      139.12     14.97 o 
  16   4  15       83.52       80.80     11.76 o 
  17   4  15        0.80        2.51      7.88 o 
   1   5  15     2042.58     2036.26     32.23 o 
   2   5  15      751.69      775.19     25.45 o 
   3   5  15     2468.92     2406.65     37.06 o 
   4   5  15      779.36      748.63     25.40 o 
   5   5  15     1275.16     1277.06     26.55 o 
   6   5  15      118.53       88.56      9.22 o 
   7   5  15     2250.62     2196.16     41.80 o 
   8   5  15      646.63      654.87     22.81 o 
   9   5  15     1251.62     1268.54     32.07 o 
  10   5  15        1.44        1.30      6.68 o 
  11   5  15     2916.56     2924.57     54.85 o 
  12   5  15       43.07       59.89     10.29 o 
  13   5  15     1975.03     2021.07     53.54 o 
  14   5  15       16.74       15.59      8.17 o 
  15   5  15      481.08      495.88     25.60 o 
  16   5  15      237.44      242.05     19.94 o 
  17   5  15      416.82      485.96     31.43 o 
   0   6  15      426.60      493.56     20.31 o 
   1   6  15       82.39       50.41      7.36 o 
   2   6  15       57.83       57.32      7.19 o 
   3   6  15      991.71      835.98     21.52 o 
   4   6  15      910.68      867.69     22.03 o 
   5   6  15      353.59      278.00     16.34 o 
   6   6  15       16.20        8.46      7.30 o 
   7   6  15       94.71       96.69     11.37 o 
   8   6  15       93.13       61.72      9.80 o 
   9   6  15       90.98       89.80     13.76 o 
  10   6  15      162.01      141.22     14.38 o 
  11   6  15      348.42      360.59     21.32 o 
  12   6  15      535.30      490.40     24.30 o 
  13   6  15      312.43      323.97     21.27 o 
  14   6  15       16.46        1.33      7.47 o 
  15   6  15       80.53       68.08     14.01 o 
  16   6  15       28.76       28.70      9.26 o 
   1   7  15      293.90      331.65     14.78 o 
   2   7  15     1993.43     1957.64     44.18 o 
   3   7  15      550.71      507.22     23.73 o 
   4   7  15      148.76      161.43     13.64 o 
   5   7  15     1812.52     1771.09     37.89 o 
   6   7  15      275.18      248.40     16.54 o 
   7   7  15     2784.92     2804.74     77.86 o 
   8   7  15       89.53      145.72     16.40 o 
   9   7  15     2966.80     2800.23     53.52 o 
  10   7  15     2747.88     2699.68     53.35 o 
  11   7  15      160.84      139.94     14.78 o 
  12   7  15      135.71      119.93     14.09 o 
  13   7  15       47.70       42.08      9.89 o 
  14   7  15      590.29      667.41     29.21 o 
  15   7  15      418.30      465.99     26.49 o 
   0   8  15      755.17      820.32     34.66 o 
   1   8  15       11.08       11.36      6.30 o 
   2   8  15      493.27      511.62     20.59 o 
   3   8  15      272.55      260.68     19.63 o 
   4   8  15       79.82       89.27     13.47 o 
   5   8  15      111.93      109.16     12.24 o 
   6   8  15     1944.99     1967.77     70.37 o 
   7   8  15       97.42      128.24     13.53 o 
   8   8  15      163.20      206.95     16.77 o 
   9   8  15      376.50      360.03     21.34 o 
  10   8  15      413.55      412.78     23.08 o 
  11   8  15      214.90      165.12     16.02 o 
  12   8  15      261.81      343.95     22.21 o 
  13   8  15      139.29      153.53     15.84 o 
   1   9  15      339.65      368.86     17.26 o 
   2   9  15        3.17        7.45      6.34 o 
   3   9  15     1981.73     1951.80     48.32 o 
   4   9  15        2.10       14.08     12.07 o 
   5   9  15     1576.58     1571.52     44.14 o 
   6   9  15        0.12        6.30      6.83 o 
   7   9  15      717.57      665.52     26.01 o 
   8   9  15      341.51      330.58     20.93 o 
   9   9  15      146.15      190.86     17.88 o 
  10   9  15      697.48      634.64     26.95 o 
  11   9  15        9.32       14.97      8.40 o 
  12   9  15       16.86        4.13      7.52 o 
   0  10  15       55.41      100.28     17.81 o 
   1  10  15      415.85      410.69     21.74 o 
   2  10  15      439.47      453.17     23.02 o 
   3  10  15     1239.46     1195.88     38.57 o 
   4  10  15      407.77      425.15     25.67 o 
   5  10  15      312.92      326.29     23.61 o 
   6  10  15      277.00      344.55     29.76 o 
   7  10  15        5.52        1.94      8.41 o 
   8  10  15      101.86      110.00     15.53 o 
   9  10  15      534.83      527.93     31.00 o 
  10  10  15        2.36        7.60      8.24 o 
   1  11  15     1416.29     1678.82     48.41 o 
   2  11  15      445.02      452.49     24.12 o 
   3  11  15     1066.56     1159.96    114.17 o 
   4  11  15       11.08       18.20     12.53 o 
   5  11  15      164.51      216.58     20.39 o 
   6  11  15       61.74       57.95     12.48 o 
   7  11  15      310.11      332.54     31.67 o 
   0   0  16     7883.44     7751.09    133.68 o 
   1   0  16      446.33      454.15     25.03 o 
   2   0  16     1032.77      946.23     27.95 o 
   3   0  16      193.59      131.99     13.14 o 
   4   0  16    10682.02    10361.52    127.92 o 
   5   0  16     2626.73     2403.02     48.86 o 
   6   0  16    23176.46    23935.91    311.91 o 
   7   0  16      140.94      165.96     25.06 o 
   8   0  16     4951.86     4991.29     96.75 o 
   9   0  16      154.57      177.71     20.24 o 
  10   0  16       29.45       26.17     10.83 o 
  11   0  16      106.43       98.20     16.54 o 
  12   0  16     1571.74     1868.27     57.34 o 
  13   0  16        3.33       12.17     11.07 o 
  14   0  16      123.05      168.85     21.79 o 
  15   0  16      622.17      750.51     31.75 o 
  16   0  16     4212.57     4507.57     85.55 o 
  17   0  16      845.79      892.07     35.98 o 
  18   0  16     3203.01     3360.29     93.07 o 
   1   1  16       38.86       18.71      5.00 o 
   2   1  16     2978.40     2954.06     37.39 o 
   3   1  16      118.48      121.73      8.83 o 
   4   1  16     2735.47     2901.17     41.21 o 
   5   1  16      508.16      514.98     16.92 o 
   6   1  16       55.35       54.29      7.88 o 
   7   1  16      757.14      735.53     22.78 o 
   8   1  16      492.62      523.85     17.85 o 
   9   1  16       10.69       19.10      7.39 o 
  10   1  16      450.96      554.13     21.61 o 
  11   1  16       40.08       52.21      9.30 o 
  12   1  16       12.79        2.98      7.33 o 
  13   1  16        7.59       11.77      7.82 o 
  14   1  16      699.12      763.18     26.70 o 
  15   1  16      153.27      177.76     13.00 o 
  16   1  16       24.00       38.88      7.89 o 
  17   1  16        0.57       10.61      6.89 o 
  18   1  16       79.12       66.39     13.25 o 
   0   2  16     2782.85     2930.36     43.52 o 
   1   2  16        0.26        4.38      4.25 o 
   2   2  16     1113.38     1159.37     23.95 o 
   3   2  16     3198.64     3023.81     41.77 o 
   4   2  16     1447.76     1440.41     27.64 o 
   5   2  16     1255.65     1212.60     37.18 o 
   6   2  16     1395.62     1398.35     27.88 o 
   7   2  16     2276.57     2093.01     35.54 o 
   8   2  16     1311.89     1204.61     26.76 o 
   9   2  16     1018.06     1029.16     25.02 o 
  10   2  16     1397.90     1356.94     29.32 o 
  11   2  16        0.11       14.25      7.26 o 
  12   2  16     1473.99     1501.63     36.26 o 
  13   2  16       12.57       14.93      7.97 o 
  14   2  16     1380.88     1298.38     45.48 o 
  15   2  16      203.02      206.25     17.66 o 
  16   2  16     1152.96     1131.85     31.51 o 
  17   2  16       55.83       54.10      9.37 o 
   1   3  16      943.36     1020.33     28.04 o 
   2   3  16     2326.74     2205.64     34.66 o 
   3   3  16      461.53      450.61     15.48 o 
   4   3  16     1067.38     1019.30     23.25 o 
   5   3  16     1699.16     1684.44     30.73 o 
   6   3  16       23.70       14.10      5.87 o 
   7   3  16     2689.14     2605.77     40.45 o 
   8   3  16        2.86       -2.72      5.38 o 
   9   3  16     2251.97     2097.50     42.69 o 
  10   3  16      534.44      567.53     21.96 o 
  11   3  16      750.09      746.52     31.37 o 
  12   3  16       58.03       44.94     11.45 o 
  13   3  16        5.99       10.99      7.46 o 
  14   3  16      430.51      459.59     24.38 o 
  15   3  16        8.87       21.30      8.35 o 
  16   3  16       62.62       54.03      8.86 o 
  17   3  16      839.44      806.57     30.95 o 
   0   4  16     5686.83     5999.45    103.01 o 
   1   4  16       77.31       89.09      8.00 o 
   2   4  16     2255.17     2312.49     36.12 o 
   3   4  16      113.55      101.34      9.31 o 
   4   4  16       57.10       71.83      8.14 o 
   5   4  16       15.90       16.42      5.60 o 
   6   4  16       12.47       31.61      6.87 o 
   7   4  16       19.22       13.71      6.80 o 
   8   4  16      772.21      716.93     26.52 o 
   9   4  16       32.17       36.56      8.81 o 
  10   4  16     3573.70     3581.62     58.65 o 
  11   4  16        2.53        9.32      7.16 o 
  12   4  16     5878.38     6250.65    100.87 o 
  13   4  16       11.08       22.95      8.99 o 
  14   4  16     2233.51     2364.85     51.38 o 
  15   4  16      231.33      247.37     19.63 o 
  16   4  16      235.00      249.17     19.85 o 
   1   5  16      847.00      830.35     20.39 o 
   2   5  16     2937.34     2778.07     43.55 o 
   3   5  16       56.99       55.68      7.85 o 
   4   5  16     1522.18     1552.60     30.04 o 
   5   5  16      338.11      334.37     15.23 o 
   6   5  16      154.54      103.23     11.56 o 
   7   5  16      714.80      681.30     23.49 o 
   8   5  16     1689.39     1815.02     44.15 o 
   9   5  16      208.63      175.16     14.78 o 
  10   5  16      713.16      822.42     26.58 o 
  11   5  16      940.16     1045.78     36.49 o 
  12   5  16       40.32       15.54      8.95 o 
  13   5  16     1297.13     1387.07     38.58 o 
  14   5  16     1564.84     1628.68     44.10 o 
  15   5  16        1.09       17.31     12.16 o 
  16   5  16      359.90      429.33     25.55 o 
   0   6  16      718.61      731.78     31.37 o 
   1   6  16      262.50      309.14     14.09 o 
   2   6  16      166.02      165.43     12.91 o 
   3   6  16      302.32      302.32     14.73 o 
   4   6  16     2713.01     2579.29     40.63 o 
   5   6  16        0.01        7.21     10.98 o 
   6   6  16     4802.57     4742.68     68.34 o 
   7   6  16       42.71       23.84      7.78 o 
   8   6  16     2445.72     2506.95     47.62 o 
   9   6  16      724.90      770.74     30.62 o 
  10   6  16       84.54       75.07     13.29 o 
  11   6  16        2.89       10.63      8.94 o 
  12   6  16       66.35       37.77     12.38 o 
  13   6  16      373.42      382.51     23.37 o 
  14   6  16      929.09      847.60     32.97 o 
  15   6  16       55.34       78.52     12.50 o 
   1   7  16     1042.19     1063.11     24.78 o 
   2   7  16      151.68      161.38     13.19 o 
   3   7  16      242.18      268.00     16.76 o 
   4   7  16      253.53      257.81     16.75 o 
   5   7  16     2139.90     2257.27     44.17 o 
   6   7  16      229.21      199.69     15.59 o 
   7   7  16      543.31      561.04     26.99 o 
   8   7  16       22.99       27.71     13.88 o 
   9   7  16       19.94       15.74      8.96 o 
  10   7  16      182.12      172.43     16.11 o 
  11   7  16      493.19      481.71     24.77 o 
  12   7  16      112.52      116.59     13.45 o 
  13   7  16      376.87      357.04     23.16 o 
  14   7  16       11.32       11.19      8.23 o 
   0   8  16       69.70       88.59     14.86 o 
   1   8  16       58.42       67.24     13.99 o 
   2   8  16     1277.19     1276.19     56.60 o 
   3   8  16      467.33      433.73     23.90 o 
   4   8  16     2652.88     2729.27     50.95 o 
   5   8  16      288.19      359.52     19.77 o 
   6   8  16     1223.36     1284.43     39.64 o 
   7   8  16      359.67      349.58     24.12 o 
   8   8  16      962.92      936.46     30.39 o 
   9   8  16      575.79      538.43     25.63 o 
  10   8  16       57.89       46.26     11.69 o 
  11   8  16       11.66       24.03      9.20 o 
  12   8  16       37.93       38.84      9.74 o 
   1   9  16      447.23      545.64     43.38 o 
   2   9  16     1621.18     1669.42     44.28 o 
   3   9  16        0.57        8.48      8.47 o 
   4   9  16     1228.70     1314.23     39.89 o 
   5   9  16       72.88       96.04     13.93 o 
   6   9  16      295.53      307.73     20.95 o 
   7   9  16       25.13       39.79     10.53 o 
   8   9  16     1783.89     1884.95     44.92 o 
   9   9  16       70.90       75.55     18.83 o 
  10   9  16      807.71      932.04     32.04 o 
  11   9  16      145.95      139.25     15.38 o 
   0  10  16     3399.98     3528.73    121.27 o 
   1  10  16      200.74      198.60     23.21 o 
   2  10  16     1955.84     2006.47     89.70 o 
   3  10  16      780.15      785.15     31.79 o 
   4  10  16       46.20       36.64     16.08 o 
   5  10  16      101.01      115.28     15.41 o 
   6  10  16      236.67      287.90     23.25 o 
   7  10  16      290.03      355.44     25.76 o 
   8  10  16      129.05      102.97     14.68 o 
   1  11  16        5.99      -10.40     12.29 o 
   2  11  16       14.16        5.00     19.51 o 
   3  11  16        0.29       14.63     10.71 o 
   4  11  16       14.47       12.85     12.76 o 
   1   1  17        6.07        6.40      4.53 o 
   2   1  17     1648.49     1652.08     27.23 o 
   3   1  17     2209.26     2152.70     32.18 o 
   4   1  17      751.68      846.55     19.81 o 
   5   1  17     3970.09     3831.71     50.89 o 
   6   1  17     1344.71     1179.72     26.21 o 
   7   1  17     5547.14     5510.78     65.91 o 
   8   1  17     1821.31     1904.12     35.01 o 
   9   1  17     1996.75     2046.38     36.86 o 
  10   1  17     1045.13     1083.67     30.08 o 
  11   1  17      513.06      514.50     22.59 o 
  12   1  17       27.30       47.76     12.82 o 
  13   1  17      375.87      366.51     20.90 o 
  14   1  17     1027.73     1032.59     44.26 o 
  15   1  17     1814.24     1767.63     38.68 o 
  16   1  17      479.00      578.73     21.74 o 
  17   1  17     2643.13     2595.06     61.49 o 
   0   2  17       10.59       20.30      9.56 o 
   1   2  17        7.83        6.01      4.99 o 
   2   2  17        2.88        0.39      4.88 o 
   3   2  17      177.07      165.74     11.36 o 
   4   2  17      331.78      278.37     13.81 o 
   5   2  17      789.43      823.14     21.57 o 
   6   2  17      339.04      323.05     22.01 o 
   7   2  17        1.60        1.12      5.26 o 
   8   2  17      340.98      302.16     15.47 o 
   9   2  17       47.49       45.67      7.85 o 
  10   2  17      159.42      161.01     12.53 o 
  11   2  17        3.99        4.00      6.58 o 
  12   2  17       10.66       13.56      8.54 o 
  13   2  17      411.99      364.55     20.92 o 
  14   2  17      121.61      101.54     12.14 o 
  15   2  17      489.64      472.22     25.73 o 
  16   2  17        0.05        3.95      8.61 o 
  17   2  17      310.81      304.45     24.96 o 
   1   3  17     2639.97     2665.59     64.73 o 
   2   3  17     1417.30     1321.36     26.58 o 
   3   3  17      885.29      881.75     21.85 o 
   4   3  17       45.69       65.63      8.30 o 
   5   3  17     1427.08     1462.13     32.74 o 
   6   3  17       76.30      108.68     10.00 o 
   7   3  17     1478.15     1442.64     29.92 o 
   8   3  17       50.62       43.51      7.68 o 
   9   3  17     1002.51     1005.05     29.04 o 
  10   3  17      225.39      264.51     17.61 o 
  11   3  17     4070.70     3868.98     62.67 o 
  12   3  17       23.51       39.24      9.55 o 
  13   3  17     2624.87     2433.02     49.59 o 
  14   3  17        0.58       -6.17      8.04 o 
  15   3  17      114.50      125.79     14.26 o 
  16   3  17      193.19      196.02     18.15 o 
   0   4  17     5665.68     5491.22     82.23 o 
   1   4  17      115.88      104.72     10.98 o 
   2   4  17      579.08      529.73     17.26 o 
   3   4  17      678.09      685.08     25.43 o 
   4   4  17     1437.36     1285.55     34.20 o 
   5   4  17       14.08       12.62      5.92 o 
   6   4  17     3171.65     3296.67     51.34 o 
   7   4  17      536.55      511.55     18.46 o 
   8   4  17       46.18       41.18      8.87 o 
   9   4  17      540.59      576.87     23.13 o 
  10   4  17      513.29      473.78     22.21 o 
  11   4  17       24.51       24.64      8.81 o 
  12   4  17      760.57      808.59     32.88 o 
  13   4  17      735.09      742.44     28.22 o 
  14   4  17       50.57      108.32     14.00 o 
  15   4  17      496.35      501.80     26.61 o 
  16   4  17      871.50      869.16     32.14 o 
   1   5  17      770.18      814.64     24.37 o 
   2   5  17      269.66      267.36     15.10 o 
   3   5  17      345.14      377.33     16.16 o 
   4   5  17       77.15       89.78      9.66 o 
   5   5  17      563.85      520.75     25.57 o 
   6   5  17       61.24       73.41     10.20 o 
   7   5  17       55.33       36.19      8.48 o 
   8   5  17      324.59      352.06     19.52 o 
   9   5  17      963.13      850.64     28.03 o 
  10   5  17       18.45       17.68      8.44 o 
  11   5  17     3344.44     3076.24     66.11 o 
  12   5  17       53.80       88.29     14.60 o 
  13   5  17     2222.10     2228.05     50.64 o 
  14   5  17      363.69      358.10     23.33 o 
  15   5  17      206.25      213.51     18.77 o 
   0   6  17     3249.89     3257.93     94.66 o 
   1   6  17     1242.72     1268.78     35.78 o 
   2   6  17      624.09      584.88     20.90 o 
   3   6  17     2110.92     2051.75     42.45 o 
   4   6  17      667.57      674.98     36.22 o 
   5   6  17     1108.73     1149.73     37.81 o 
   6   6  17     1593.63     1622.75     37.12 o 
   7   6  17        7.75       14.19      7.43 o 
   8   6  17      266.81      251.13     17.48 o 
   9   6  17     2661.58     2715.59     61.46 o 
  10   6  17      380.33      451.12     26.71 o 
  11   6  17     1336.82     1349.66     37.77 o 
  12   6  17     1385.08     1462.86     40.29 o 
  13   6  17      449.72      372.75     23.10 o 
  14   6  17       87.94      113.64     14.23 o 
   1   7  17      495.62      457.83     23.45 o 
   2   7  17      185.30      167.19     24.66 o 
   3   7  17      708.19      745.43     24.75 o 
   4   7  17      335.82      380.81     19.68 o 
   5   7  17     1480.03     1377.98     34.59 o 
   6   7  17      129.21      109.08     12.65 o 
   7   7  17     2505.67     2549.77     57.77 o 
   8   7  17      571.40      614.15     29.28 o 
   9   7  17     1023.11      994.06     36.19 o 
  10   7  17       16.78       11.24      7.74 o 
  11   7  17      188.11      223.63     19.28 o 
  12   7  17      152.54      126.93     14.65 o 
  13   7  17       95.15      134.11     15.21 o 
   0   8  17        4.34       17.01      9.70 o 
   1   8  17        0.21        7.95      9.07 o 
   2   8  17       50.49       35.30     11.98 o 
   3   8  17       37.91       46.25      9.53 o 
   4   8  17       16.76        8.43      6.96 o 
   5   8  17       79.83       82.28     11.39 o 
   6   8  17      164.68      172.89     17.95 o 
   7   8  17       37.91       40.24     10.97 o 
   8   8  17      116.40       94.31     12.66 o 
   9   8  17        3.75        2.85      7.11 o 
  10   8  17       76.03       78.33     11.96 o 
  11   8  17       26.10       26.42      8.78 o 
   1   9  17     4184.86     4024.28    128.41 o 
   2   9  17      672.55      726.68     66.39 o 
   3   9  17      702.97      746.75     37.66 o 
   4   9  17      338.06      386.26     27.12 o 
   5   9  17        4.02        6.48      9.92 o 
   6   9  17        2.83       19.45      8.77 o 
   7   9  17       34.47       45.43     10.26 o 
   8   9  17      417.90      458.47     24.56 o 
   9   9  17      664.78      642.58     28.40 o 
   0  10  17      161.05      228.18     34.74 o 
   1  10  17       28.70       76.54     22.45 o 
   2  10  17       46.69       52.66     21.26 o 
   3  10  17      161.09      190.58     43.46 o 
   4  10  17        3.66        5.24      8.63 o 
   5  10  17      216.85      289.53     23.29 o 
   6  10  17       56.62       54.81     17.50 o 
   0   0  18       15.07        5.16     13.01 o 
   1   0  18      210.01      197.11     30.97 o 
   2   0  18     1315.38     1253.44     34.04 o 
   3   0  18       30.36       54.74     14.57 o 
   4   0  18     7560.46     8026.63    109.57 o 
   5   0  18       57.52       95.02     22.06 o 
   6   0  18     8996.96     9351.54    124.26 o 
   7   0  18      141.25      140.51     15.39 o 
   8   0  18     3813.58     3647.02     82.44 o 
   9   0  18      380.89      293.46     25.83 o 
  10   0  18       13.38       30.39     13.15 o 
  11   0  18      617.74      651.53     34.51 o 
  12   0  18     1407.48     1488.66     52.88 o 
  13   0  18        7.50       -0.22     20.86 o 
  14   0  18      323.19      279.72     27.30 o 
  15   0  18      241.25      174.97     23.19 o 
  16   0  18     1469.88     1688.82     50.98 o 
   1   1  18      560.42      547.92     20.70 o 
   2   1  18       33.71       32.79      6.28 o 
   3   1  18       19.65       14.38      5.43 o 
   4   1  18        3.15       -2.34      4.75 o 
   5   1  18        0.68        0.65      5.04 o 
   6   1  18      194.86      194.78     13.18 o 
   7   1  18      203.87      212.01     13.87 o 
   8   1  18        5.81        0.00      5.48 o 
   9   1  18       15.24        5.80      7.74 o 
  10   1  18      532.01      529.79     20.42 o 
  11   1  18       89.52      131.50     11.59 o 
  12   1  18       89.53       73.21     10.82 o 
  13   1  18        5.25        3.73      6.85 o 
  14   1  18        9.67       20.04      8.02 o 
  15   1  18      273.89      299.36     18.55 o 
  16   1  18       11.88       22.00      7.55 o 
   0   2  18      866.89      883.66     37.46 o 
   1   2  18        2.96       -7.15      5.12 o 
   2   2  18     1557.08     1550.51     33.94 o 
   3   2  18       10.57       10.87      5.42 o 
   4   2  18     3001.42     2971.82     56.34 o 
   5   2  18        4.95       10.73      8.75 o 
   6   2  18     4747.79     4491.85     58.10 o 
   7   2  18       31.40       25.99      7.32 o 
   8   2  18      416.34      402.45     17.78 o 
   9   2  18       16.80       20.20      6.72 o 
  10   2  18        4.55        9.42      6.08 o 
  11   2  18       20.67       24.07      8.00 o 
  12   2  18       59.80       49.01      9.93 o 
  13   2  18        3.09        1.25      7.23 o 
  14   2  18      192.18      177.81     17.14 o 
  15   2  18       39.22       62.92     13.60 o 
  16   2  18     1696.33     1675.53     39.83 o 
   1   3  18        2.04       -1.25      5.79 o 
   2   3  18        6.88       10.48      7.51 o 
   3   3  18       70.89       70.30      8.65 o 
   4   3  18     1020.55      970.93     24.35 o 
   5   3  18      149.65      160.05     12.08 o 
   6   3  18       17.00        9.10      6.74 o 
   7   3  18        6.70        6.11      6.33 o 
   8   3  18      450.33      415.79     18.05 o 
   9   3  18       49.39       27.99     10.42 o 
  10   3  18      114.58      152.27     14.57 o 
  11   3  18      206.73      257.76     20.61 o 
  12   3  18       37.26       57.15     10.33 o 
  13   3  18        8.21       24.42     10.36 o 
  14   3  18       17.13        9.14      7.99 o 
  15   3  18        3.09        4.89      8.04 o 
   0   4  18     1122.02     1088.51     55.76 o 
   1   4  18      225.92      210.43     14.86 o 
   2   4  18     1035.15     1052.87     28.28 o 
   3   4  18        2.18        7.55      7.87 o 
   4   4  18     1172.51     1116.98     26.17 o 
   5   4  18        1.54        1.59      6.95 o 
   6   4  18     1171.91     1176.37     27.27 o 
   7   4  18      259.76      273.99     15.31 o 
   8   4  18      585.70      622.85     23.31 o 
   9   4  18      177.17      137.24     14.16 o 
  10   4  18     1033.28     1203.51     40.02 o 
  11   4  18      180.17      148.50     15.07 o 
  12   4  18     2096.34     2038.15     53.62 o 
  13   4  18      444.40      392.19     25.88 o 
  14   4  18     1820.32     1849.09     46.55 o 
  15   4  18       58.97       73.25     12.65 o 
   1   5  18       38.94       45.30      9.56 o 
   2   5  18     3573.76     3627.25     57.53 o 
   3   5  18        6.56       16.51      6.40 o 
   4   5  18     2001.79     1817.54     34.24 o 
   5   5  18       84.22       71.69      9.10 o 
   6   5  18       36.61       20.36      7.70 o 
   7   5  18      325.52      331.67     19.07 o 
   8   5  18     1097.73     1184.92     32.50 o 
   9   5  18       61.91       60.32     10.42 o 
  10   5  18     2760.17     2734.84     52.64 o 
  11   5  18      407.66      420.35     26.75 o 
  12   5  18        4.89       17.32      9.38 o 
  13   5  18       10.79       10.60      7.97 o 
  14   5  18     1530.29     1527.24     42.58 o 
   0   6  18     3361.21     3374.46    111.99 o 
   1   6  18       34.82       24.01      7.83 o 
   2   6  18      701.16      739.44     24.49 o 
   3   6  18      117.25      129.60     11.43 o 
   4   6  18      252.24      257.07     17.51 o 
   5   6  18       48.14       51.32      9.52 o 
   6   6  18     1115.91     1053.88     30.39 o 
   7   6  18       28.64       16.07     10.17 o 
   8   6  18     1570.91     1503.67     37.31 o 
   9   6  18       76.42      103.42     14.02 o 
  10   6  18     1557.84     1503.92     56.54 o 
  11   6  18      223.59      208.73     20.89 o 
  12   6  18     1087.08     1026.47     34.02 o 
  13   6  18      409.60      488.89     26.49 o 
   1   7  18      855.89      923.12     31.52 o 
   2   7  18     1700.80     1536.07     53.70 o 
   3   7  18       21.43       31.27      9.32 o 
   4   7  18     1510.47     1475.39     36.12 o 
   5   7  18       73.53       77.52     11.26 o 
   6   7  18       48.53       61.78     10.83 o 
   7   7  18      207.34      240.97     20.74 o 
   8   7  18      547.60      572.58     29.61 o 
   9   7  18       88.13      108.93     15.29 o 
  10   7  18      432.58      451.10     25.01 o 
  11   7  18      259.82      260.72     20.49 o 
  12   7  18        0.50       11.09      8.57 o 
   0   8  18      155.26      184.48     29.74 o 
   1   8  18      123.41      118.74     20.19 o 
   2   8  18     1131.98     1178.32     83.32 o 
   3   8  18       75.07       76.86     12.31 o 
   4   8  18     1776.29     1783.50     40.65 o 
   5   8  18        5.59        7.02      7.13 o 
   6   8  18      596.24      602.58     29.47 o 
   7   8  18       88.34      117.73     15.71 o 
   8   8  18      226.91      215.19     20.79 o 
   9   8  18        3.41       -1.35      7.65 o 
  10   8  18       88.24       88.87     12.79 o 
   1   9  18       41.77       22.05     16.81 o 
   2   9  18        0.29       13.71     11.13 o 
   3   9  18       83.57      103.07     26.48 o 
   4   9  18       15.64       18.77     11.32 o 
   5   9  18      211.68      251.64     27.69 o 
   6   9  18      103.01      141.26     17.37 o 
   7   9  18        0.91       -3.31     10.98 o 
   8   9  18      224.95      211.54     18.62 o 
   1  10  18      297.02      290.21     40.05 o 
   2  10  18     2227.51     2278.91     98.67 o 
   3  10  18      289.78      327.72     43.23 o 
   4  10  18      254.70      297.62     29.03 o 
   1   1  19      140.09      170.54     14.56 o 
   2   1  19        7.99       15.76      9.23 o 
   3   1  19     1841.38     1785.27     35.49 o 
   4   1  19     1062.10     1059.13     23.51 o 
   5   1  19     6264.65     6539.71     69.04 o 
   6   1  19      149.04      159.49     11.69 o 
   7   1  19     6576.08     6791.74     78.77 o 
   8   1  19       74.42       96.78     10.38 o 
   9   1  19      609.39      640.28     21.38 o 
  10   1  19        1.14        2.43      5.84 o 
  11   1  19      325.21      352.66     18.24 o 
  12   1  19      114.45       89.18     11.71 o 
  13   1  19       78.02       91.58     12.74 o 
  14   1  19      182.05      227.79     18.21 o 
  15   1  19      481.20      458.92     25.02 o 
   0   2  19     1065.57     1036.27     62.38 o 
   1   2  19      838.06      808.31     25.94 o 
   2   2  19      310.98      256.84     16.89 o 
   3   2  19     1000.27     1081.13     26.27 o 
   4   2  19       79.64       72.92      8.41 o 
   5   2  19       25.30       24.41      6.97 o 
   6   2  19       12.59       15.56      7.37 o 
   7   2  19       10.61       12.10      6.60 o 
   8   2  19     1251.43     1250.18     29.27 o 
   9   2  19      534.16      579.11     20.75 o 
  10   2  19       11.52        6.55      6.36 o 
  11   2  19      105.87      147.77     20.65 o 
  12   2  19      631.03      716.91     26.63 o 
  13   2  19      407.80      387.63     22.44 o 
  14   2  19       28.10       29.93      8.87 o 
  15   2  19       52.21       63.87     11.76 o 
   1   3  19     2685.49     2544.20     48.11 o 
   2   3  19       21.96       20.61      7.21 o 
   3   3  19      363.48      372.25     17.06 o 
   4   3  19      173.81      165.42     12.37 o 
   5   3  19      489.63      479.44     18.64 o 
   6   3  19      149.26      129.20     11.57 o 
   7   3  19      327.82      301.27     16.16 o 
   8   3  19      133.16      177.90     13.37 o 
   9   3  19      825.54      795.03     27.02 o 
  10   3  19     1116.28     1221.00     33.96 o 
  11   3  19     3042.18     3086.67     57.27 o 
  12   3  19       80.08       65.49     10.92 o 
  13   3  19      698.44      822.69     29.20 o 
  14   3  19      225.85      295.58     24.88 o 
   0   4  19      241.43      215.92     65.12 o 
   1   4  19      826.16      793.53     26.22 o 
   2   4  19       34.77       29.49     10.05 o 
   3   4  19     3736.96     3829.53     60.13 o 
   4   4  19        0.59       11.06      6.10 o 
   5   4  19      346.51      378.51     17.37 o 
   6   4  19      373.89      382.94     17.62 o 
   7   4  19     2805.79     2765.07     52.01 o 
   8   4  19       41.66       35.14      9.04 o 
   9   4  19     3404.72     3550.00     61.01 o 
  10   4  19        9.66       13.11      8.05 o 
  11   4  19       73.37      104.66     13.36 o 
  12   4  19       36.77       40.64     11.68 o 
  13   4  19      899.10      963.24     37.61 o 
  14   4  19        1.21        4.84      8.15 o 
   1   5  19     4339.45     4174.63     78.87 o 
   2   5  19       10.35       10.43      8.61 o 
   3   5  19     1216.25     1216.25     31.95 o 
   4   5  19      375.64      375.81     17.32 o 
   5   5  19      227.20      265.69     23.26 o 
   6   5  19       66.07       62.80     10.28 o 
   7   5  19      185.60      233.77     17.22 o 
   8   5  19        9.54       26.41      7.96 o 
   9   5  19      671.42      681.40     25.68 o 
  10   5  19      148.89      144.10     14.79 o 
  11   5  19     3016.87     2910.97     66.37 o 
  12   5  19        2.36       25.93     10.16 o 
  13   5  19     1391.63     1418.40     41.07 o 
   0   6  19        0.41       -1.03     13.01 o 
   1   6  19     1151.24     1141.58     36.54 o 
   2   6  19       50.40       56.65      9.58 o 
   3   6  19     4811.06     4953.94     72.60 o 
   4   6  19       23.92       24.68      9.17 o 
   5   6  19     1435.08     1475.61     36.35 o 
   6   6  19      150.06      169.37     15.23 o 
   7   6  19      217.07      235.70     17.36 o 
   8   6  19      151.73      150.05     14.64 o 
   9   6  19     3101.18     3283.86     71.85 o 
  10   6  19        7.15       19.35     10.30 o 
  11   6  19     1103.47     1095.37     45.10 o 
  12   6  19       79.07       71.13     12.54 o 
   1   7  19      131.35      141.66     15.75 o 
   2   7  19       68.41      103.25     17.21 o 
   3   7  19     1005.03      957.40     34.09 o 
   4   7  19      241.20      234.08     20.09 o 
   5   7  19     2462.03     2574.36     50.15 o 
   6   7  19       13.51        8.32      7.33 o 
   7   7  19     1705.52     1737.10     73.17 o 
   8   7  19      362.89      454.27     27.63 o 
   9   7  19      493.54      525.33     29.85 o 
  10   7  19      433.74      458.07     40.44 o 
   0   8  19       23.36       15.07     12.21 o 
   1   8  19       11.27       14.44     12.06 o 
   2   8  19       16.26       40.60     15.68 o 
   3   8  19        0.54       -9.82      7.59 o 
   4   8  19       16.36       33.29     11.61 o 
   5   8  19        1.40       16.52      7.80 o 
   6   8  19        0.50      -12.14      8.10 o 
   7   8  19        0.03        8.68      9.40 o 
   8   8  19        5.21        8.43      9.46 o 
   2   9  19       19.46       20.54     16.19 o 
   3   9  19      828.94      830.18     33.37 o 
   4   9  19        2.79        3.08     11.90 o 
   5   9  19      141.86      138.31     20.58 o 
   0   0  20     2446.87     2399.86     94.86 o 
   1   0  20      399.95      368.19     28.31 o 
   2   0  20      236.29      199.16     22.60 o 
   3   0  20      993.57     1095.20     44.02 o 
   4   0  20     4319.98     4284.21     74.58 o 
   5   0  20       90.67      115.49     14.75 o 
   6   0  20     2458.47     2290.75     52.74 o 
   7   0  20      746.77      696.22     28.84 o 
   8   0  20     1763.34     1647.94     67.38 o 
   9   0  20     1193.56     1239.34     39.07 o 
  10   0  20      277.93      266.01     25.82 o 
  11   0  20      130.17      135.35     22.10 o 
  12   0  20        5.74       24.90     19.63 o 
  13   0  20      749.47      743.17     39.57 o 
  14   0  20      386.75      454.26     45.68 o 
   1   1  20     1237.37     1185.87     32.33 o 
   2   1  20     1406.50     1364.68     35.12 o 
   3   1  20        2.66        1.90      7.38 o 
   4   1  20      643.14      642.70     23.07 o 
   5   1  20      212.57      224.52     13.25 o 
   6   1  20        0.13        1.27      5.68 o 
   7   1  20      401.45      433.93     17.59 o 
   8   1  20       72.42       45.65      7.83 o 
   9   1  20        1.25        1.79      7.04 o 
  10   1  20       10.28       14.38      6.38 o 
  11   1  20      649.63      692.02     26.01 o 
  12   1  20       18.15       26.48      8.38 o 
  13   1  20      239.10      269.30     19.76 o 
  14   1  20        2.28      -11.78     11.87 o 
   0   2  20       18.62        9.60      9.79 o 
   1   2  20      553.94      534.95     23.45 o 
   2   2  20      293.34      261.93     17.74 o 
   3   2  20     1126.64     1117.82     31.87 o 
   4   2  20     3364.59     3282.68     69.47 o 
   5   2  20       26.88       26.64      6.68 o 
   6   2  20     3339.88     3369.07     50.79 o 
   7   2  20      438.53      437.55     19.05 o 
   8   2  20     1494.01     1510.21     33.01 o 
   9   2  20      787.41      816.60     24.45 o 
  10   2  20      166.83      181.65     16.02 o 
  11   2  20        0.42        0.16      7.14 o 
  12   2  20       59.80       75.86     11.49 o 
  13   2  20      131.68      124.45     13.80 o 
  14   2  20      687.19      787.64     30.14 o 
   1   3  20     1723.29     1780.37     40.38 o 
   2   3  20      299.00      312.59     18.99 o 
   3   3  20        5.88       -0.55      8.62 o 
   4   3  20       70.50       37.96      7.98 o 
   5   3  20     2226.87     2342.12     40.93 o 
   6   3  20        6.51       15.69      7.23 o 
   7   3  20     1204.17     1237.07     29.72 o 
   8   3  20      343.72      359.03     17.91 o 
   9   3  20       11.21        2.43      7.02 o 
  10   3  20      455.49      440.44     23.05 o 
  11   3  20      582.22      628.49     27.36 o 
  12   3  20       13.91       17.62     10.33 o 
  13   3  20      542.12      549.54     26.56 o 
   0   4  20     4211.32     4171.13     94.05 o 
   1   4  20      267.65      215.53     16.65 o 
   2   4  20      208.97      226.74     16.90 o 
   3   4  20      490.35      523.39     26.89 o 
   4   4  20        5.12        7.68      6.63 o 
   5   4  20        0.15        0.23      5.75 o 
   6   4  20     2353.75     2329.41     47.17 o 
   7   4  20      357.77      369.68     20.47 o 
   8   4  20     1206.72     1176.77     33.38 o 
   9   4  20     2239.57     2313.60     48.42 o 
  10   4  20     1013.63      946.40     32.03 o 
  11   4  20      419.50      474.13     24.56 o 
  12   4  20     1759.34     1567.72     79.39 o 
   1   5  20      217.25      254.91     17.90 o 
   2   5  20     2017.66     1870.99     48.12 o 
   3   5  20       12.03       31.92     11.58 o 
   4   5  20      906.35      971.68     29.29 o 
   5   5  20      147.40      140.99     13.85 o 
   6   5  20      124.49      114.11     13.05 o 
   7   5  20        0.03       -2.68     10.68 o 
   8   5  20     1194.29     1169.62     33.55 o 
   9   5  20       94.57       50.55     11.46 o 
  10   5  20      429.19      371.54     22.40 o 
  11   5  20       12.23        7.61      9.64 o 
   0   6  20     1012.41      956.48     42.44 o 
   1   6  20      281.36      252.59     20.43 o 
   2   6  20      652.66      701.63     28.99 o 
   3   6  20     1625.84     1567.12     44.31 o 
   4   6  20      628.59      623.70     32.09 o 
   5   6  20      543.96      628.86     35.16 o 
   6   6  20      940.83      962.39     29.93 o 
   7   6  20       15.88       13.10      7.61 o 
   8   6  20      106.11       99.81     12.87 o 
   9   6  20      116.00      135.08     16.95 o 
  10   6  20      247.98      303.51     24.39 o 
   1   7  20      124.59      150.10     16.58 o 
   2   7  20      892.11      933.50     68.80 o 
   3   7  20       20.82       24.55     25.94 o 
   4   7  20      171.06      180.65     18.24 o 
   5   7  20      528.24      520.01     28.39 o 
   6   7  20       59.42       71.79     10.98 o 
   7   7  20       19.93       29.20     10.59 o 
   8   7  20      241.20      266.03     22.87 o 
   9   7  20      415.72      527.81     54.12 o 
   1   8  20       68.96       81.71     16.20 o 
   2   8  20      784.85      847.16     41.35 o 
   3   8  20      597.67      635.10     35.84 o 
   4   8  20     1385.68     1419.20     44.10 o 
   5   8  20      279.81      287.24     22.64 o 
   6   8  20     1000.72     1000.63     46.45 o 
   1   9  20      904.48     1011.88     66.94 o 
   1   1  21      656.50      590.64     24.60 o 
   2   1  21      161.53      183.94     20.50 o 
   3   1  21      177.79      213.06     16.84 o 
   4   1  21      758.10      837.30     36.83 o 
   5   1  21     2047.02     2057.49     46.38 o 
   6   1  21      289.31      329.91     15.96 o 
   7   1  21     2028.46     1958.31     35.29 o 
   8   1  21        5.93        7.82      6.11 o 
   9   1  21      244.39      218.64     14.22 o 
  10   1  21        5.46       -0.78     10.32 o 
  11   1  21      258.14      243.06     20.00 o 
  12   1  21       36.49       49.08     10.27 o 
   0   2  21      694.31      589.43     34.51 o 
   1   2  21      490.39      536.92     24.01 o 
   2   2  21      270.97      260.80     18.25 o 
   3   2  21        8.37        7.78      6.92 o 
   4   2  21       88.50      120.00     13.38 o 
   5   2  21      169.32      196.40     14.44 o 
   6   2  21     1534.84     1453.08     29.87 o 
   7   2  21      284.20      242.03     14.52 o 
   8   2  21      565.68      518.48     21.26 o 
   9   2  21       78.52       84.62     10.42 o 
  10   2  21      314.23      290.66     20.09 o 
  11   2  21      446.18      365.12     22.31 o 
  12   2  21      441.74      415.88     23.82 o 
   1   3  21      256.19      240.53     17.72 o 
   2   3  21      742.56      678.31     25.34 o 
   3   3  21      506.95      458.61     22.66 o 
   4   3  21      165.88      120.62     13.60 o 
   5   3  21     1728.51     1745.68     36.29 o 
   6   3  21        4.09       17.85      6.74 o 
   7   3  21     1703.81     1866.61     37.78 o 
   8   3  21      612.01      578.23     25.29 o 
   9   3  21      821.96      937.52     30.72 o 
  10   3  21      748.43      762.89     36.03 o 
  11   3  21      943.44     1021.61     32.73 o 
  12   3  21        1.01       17.32     11.72 o 
   0   4  21     1452.04     1542.80     91.21 o 
   1   4  21        6.94       14.80      7.45 o 
   2   4  21      479.73      508.93     23.66 o 
   3   4  21      136.96      133.52     13.91 o 
   4   4  21      445.79      420.29     25.36 o 
   5   4  21      374.40      392.64     21.07 o 
   6   4  21      927.93      875.61     28.53 o 
   7   4  21       34.98       37.78      9.28 o 
   8   4  21      114.71      145.17     14.76 o 
   9   4  21       45.52       27.00     10.29 o 
  10   4  21      469.97      472.70     24.63 o 
  11   4  21       20.49       22.45      8.85 o 
   1   5  21     1431.81     1209.37     34.40 o 
   2   5  21        0.45        3.71      7.02 o 
   3   5  21       90.53       82.60     12.78 o 
   4   5  21       88.13       79.78     13.22 o 
   5   5  21      179.97      216.09     19.69 o 
   6   5  21       12.16       -0.36      7.37 o 
   7   5  21      162.74      179.95     15.71 o 
   8   5  21        2.12       -3.68      7.02 o 
   9   5  21      456.45      452.82     23.87 o 
  10   5  21      104.30      106.30     15.11 o 
   0   6  21       12.70       32.47     11.53 o 
   1   6  21      165.65      197.03     16.49 o 
   2   6  21       11.32       17.59      8.97 o 
   3   6  21      411.88      427.30     25.69 o 
   4   6  21      168.81      170.02     35.65 o 
   5   6  21      173.74      180.34     18.45 o 
   6   6  21       98.81      135.64     17.16 o 
   7   6  21       33.65       32.27      9.12 o 
   8   6  21        4.26       10.44      8.57 o 
   1   7  21      120.53      179.11     17.74 o 
   2   7  21      276.29      255.66     26.44 o 
   3   7  21      539.85      551.57     36.26 o 
   4   7  21      490.75      406.49     31.92 o 
   5   7  21      282.22      301.80     23.13 o 
   6   7  21       26.56       35.34     15.25 o 
   0   8  21      446.02      520.61     53.22 o 
   1   8  21       11.26       23.47     23.20 o 
   2   8  21       48.78       76.69     24.83 o 
   3   8  21        0.49        0.09      9.55 o 
   0   0  22      191.11      183.45     32.92 o 
   1   0  22      110.06      135.42     27.05 o 
   2   0  22      538.06      612.06     37.21 o 
   3   0  22      127.70      131.92     20.44 o 
   4   0  22     5053.53     5185.33    112.39 o 
   5   0  22       57.38       37.18     13.40 o 
   6   0  22     3010.84     3065.95     82.20 o 
   7   0  22      256.21      295.75     22.81 o 
   8   0  22      429.50      518.67     28.35 o 
   9   0  22        7.56       11.13      8.25 o 
  10   0  22      129.46      151.02     21.48 o 
  11   0  22       37.06       22.22     16.80 o 
   1   1  22     1464.76     1463.58     38.35 o 
   2   1  22     1397.72     1393.42     37.29 o 
   3   1  22        0.00        1.99      7.24 o 
   4   1  22      451.00      482.49     23.82 o 
   5   1  22      722.10      778.56     28.23 o 
   6   1  22      163.95      155.65     15.42 o 
   7   1  22     1007.26     1028.80     25.66 o 
   8   1  22      420.86      518.39     20.01 o 
   9   1  22      141.22      148.91     12.08 o 
  10   1  22      338.59      394.20     18.54 o 
  11   1  22      168.82      199.89     15.42 o 
   0   2  22      509.07      455.44     32.79 o 
   1   2  22      354.68      350.77     21.29 o 
   2   2  22     1005.70     1003.73     31.64 o 
   3   2  22     1017.24     1056.70     32.47 o 
   4   2  22     1024.66     1023.87     35.01 o 
   5   2  22      250.76      261.98     19.23 o 
   6   2  22      723.04      700.49     26.71 o 
   7   2  22       82.79      124.17     11.11 o 
   8   2  22      349.76      347.70     17.33 o 
   9   2  22      389.27      379.72     19.89 o 
  10   2  22      269.03      241.92     19.21 o 
  11   2  22      258.67      278.11     20.41 o 
   1   3  22     3310.26     3265.38     59.89 o 
   2   3  22       88.34       99.09     12.62 o 
   3   3  22       97.92      105.35     12.90 o 
   4   3  22       47.60       43.77      9.54 o 
   5   3  22      575.98      549.40     24.94 o 
   6   3  22      119.70      101.28     11.27 o 
   7   3  22      832.40      825.61     28.33 o 
   8   3  22      429.79      465.54     26.00 o 
   9   3  22      131.41      143.73     14.99 o 
  10   3  22        0.04       -4.18      7.47 o 
   0   4  22     4186.73     4339.77    132.85 o 
   1   4  22      403.14      464.02     23.96 o 
   2   4  22      548.57      582.11     30.13 o 
   3   4  22     1417.08     1404.30     37.63 o 
   4   4  22       10.31       24.57      8.43 o 
   5   4  22      503.53      461.88     23.90 o 
   6   4  22      905.84      850.53     28.59 o 
   7   4  22      715.89      784.25     32.51 o 
   8   4  22      691.87      671.72     26.65 o 
   9   4  22     1056.32     1151.88     34.79 o 
   1   5  22       27.39       11.71      8.90 o 
   2   5  22      645.31      664.14     39.48 o 
   3   5  22        5.50       15.41     10.35 o 
   4   5  22       47.27       46.14     14.29 o 
   5   5  22      100.04       99.47     17.64 o 
   6   5  22      115.10       53.96     14.89 o 
   7   5  22        0.94       15.69     10.40 o 
   8   5  22        1.04        3.50      7.94 o 
   0   6  22      367.23      410.40     71.22 o 
   1   6  22       46.22       62.85     10.63 o 
   2   6  22      116.31       91.03     11.79 o 
   3   6  22       91.39       94.42     27.01 o 
   4   6  22     1237.50     1259.01     51.22 o 
   5   6  22        6.06       -9.47     23.60 o 
   6   6  22     2917.68     3054.84     68.15 o 
   1   7  22        3.44        2.80      7.31 o 
   2   7  22       20.56       15.85     11.31 o 
   3   7  22        4.70       -5.21     11.74 o 
   1   1  23     2226.29     2265.69     49.53 o 
   2   1  23       44.56       65.67     10.99 o 
   3   1  23      513.44      527.30     25.62 o 
   4   1  23      304.88      294.09     20.42 o 
   5   1  23      246.67      220.97     18.45 o 
   6   1  23       34.05       24.14     12.28 o 
   7   1  23      209.61      196.33     23.56 o 
   8   1  23       20.53       30.85      7.03 o 
   9   1  23      528.06      598.64     21.97 o 
   0   2  23     3740.56     4102.08     99.28 o 
   1   2  23       26.81       19.47     13.82 o 
   2   2  23     1578.94     1592.72     48.01 o 
   3   2  23       70.75       68.58     10.68 o 
   4   2  23      425.38      383.52     22.67 o 
   5   2  23        9.95       24.40      8.46 o 
   6   2  23     3181.76     3204.34     61.16 o 
   7   2  23        3.96        6.54      7.26 o 
   8   2  23      198.31      270.84     17.48 o 
   9   2  23        8.53       -9.35      7.09 o 
   1   3  23     2122.47     2102.40     47.79 o 
   2   3  23     2169.96     2161.01     48.58 o 
   3   3  23      165.33      164.44     16.30 o 
   4   3  23     1475.18     1514.49     39.99 o 
   5   3  23      436.85      468.20     24.52 o 
   6   3  23      250.39      221.61     18.00 o 
   7   3  23      740.09      802.32     32.98 o 
   8   3  23     2092.31     2107.99     48.77 o 
   0   4  23        0.25      -10.56     10.27 o 
   1   4  23      457.25      464.81     24.46 o 
   2   4  23        0.31       -6.42      6.76 o 
   3   4  23      743.46      730.49     27.64 o 
   4   4  23        4.83        5.43      7.23 o 
   5   4  23      114.41      142.49     15.27 o 
   6   4  23       65.44       98.51     17.46 o 
   7   4  23       13.28       18.51     11.60 o 
   1   5  23     1759.69     1747.05     43.39 o 
   2   5  23      170.85      223.68     19.42 o 
   3   5  23     1437.74     1553.78     41.07 o 
   4   5  23       70.34       42.65     12.38 o 
   5   5  23      985.05     1000.62     38.96 o 
   0   6  23      511.17      641.73     38.36 o 
   1   6  23       69.46      109.88     13.19 o 
   2   6  23       42.87       36.42      9.16 o 
   0   0  24     1119.89     1205.32     71.78 o 
   1   0  24        0.10      -11.22      7.48 o 
   2   0  24      469.46      451.26     34.94 o 
   3   0  24       67.91       86.49     20.50 o 
   4   0  24      202.39      198.96     44.26 o 
   5   0  24      145.86      124.75     20.31 o 
   6   0  24       13.52       40.54     13.32 o 
   7   0  24       14.61       26.78     10.96 o 
   1   1  24      673.66      656.63     32.16 o 
   2   1  24      104.00      107.18     13.21 o 
   3   1  24        2.57       10.56     10.99 o 
   4   1  24       11.10       12.96     10.77 o 
   5   1  24      589.94      597.59     27.87 o 
   6   1  24      153.25      143.45     14.70 o 
   7   1  24      205.57      196.26     22.64 o 
   0   2  24     4385.81     4355.54    104.71 o 
   1   2  24       41.83       36.24     10.65 o 
   2   2  24     1396.64     1401.40     39.29 o 
   3   2  24      117.41       98.49     12.94 o 
   4   2  24      175.41      206.78     22.08 o 
   5   2  24        1.18      -10.95      7.30 o 
   6   2  24       49.78       74.08     11.74 o 
   1   3  24      138.91      124.89     14.19 o 
   2   3  24      366.93      356.91     22.80 o 
   3   3  24       82.90      110.51     13.87 o 
   4   3  24       80.56      102.94     13.25 o 
   5   3  24      243.67      215.66     18.23 o 
   0   4  24      828.90      800.39     41.81 o 
   1   4  24       52.37       57.56     10.79 o 
   2   4  24      914.03     1038.15     33.77 o 
   3   4  24      524.70      473.09     25.61 o 
   4   4  24      909.07      880.89     35.96 o 
   1   1  25     2530.22     2499.75     55.19 o 
   2   1  25       55.59       83.86     12.66 o 
   3   1  25      181.10      175.38     23.13 o 
   0   2  25      301.63      328.37     32.27 o 
   1   2  25        0.09       10.41      8.66 o 
   2   2  25      212.71      239.91     28.19 o 
                                                 
